# Supplementary material for: A Novel Breeding Target for Salt-Tolerant Maize: ZmEXPA3 Overexpression Enhances Growth of Maize Under Both Non-Stressed and Salt Stress Conditions Through Cell-Wall Architecture Alteration
Source: Plants (Basel). 2025 Dec 4;14(23):3697. doi: 10.3390/plants14233697 (PMC12693746; doi:10.3390/plants14233697)
Supplement: Supplementary file 1 [file plants-14-03697-s001.zip]

Archive with 2 entries (2 files):
- Supplementary Figure S.pdf
- Supplementary Table S.xlsx
