# Supplementary material for: A Novel Breeding Target for Salt-Tolerant Maize: ZmEXPA3 Overexpression Enhances Growth of Maize Under Both Non-Stressed and Salt Stress Conditions Through Cell-Wall Architecture Alteration
Source: Plants (Basel). 2025 Dec 4;14(23):3697. doi: 10.3390/plants14233697 (PMC12693746; doi:10.3390/plants14233697)
Supplement: Supplementary file 1 [file plants-14-03697-s001.zip › Supplementary Table S.xlsx]

## Sheet: Table S1
Table S1. Promoter cis-acting element analysis of ZmEXPA3.
Regulatory sequence	sequence	position	function
G-box	CACGAC; TACGTG	+1104; +1310	cis-acting regulatory element involved in light responsiveness
O2-site	GATGATGTGG	+1715	cis-acting regulatory element involved in zein metabolism regulation
ABRE	ACGTG; CGTACGTGCA; ACGTG	+11; +1796; +1311	cis-acting element involved in the abscisic acid responsiveness
ABRE3a	TACGTG	+1310
ABRE4	CACGTA	-1310
Box 4	ATTAAT	-1850	part of a conserved DNA module involved in light responsiveness
TGACG-motif	TGACG	-1265	cis-acting regulatory element involved in the MeJA-responsiveness
CAAT-box	CAAT；CCAAT；CAAAT	+155; +177; +227; +228; -254; +536; +584; +1138;+1139; +1176; -1189; -1253; +1267; -1340; +1411; +1485; -1649; +1732; +1733; -1854	common cis-acting element in promoter and enhancer regions
CAT-box	GCCACT	-675	cis-acting regulatory element related to meristem expression
CGTCA-motif	CGTCA	+930; +1625; -951; +1782; +936; -1343	cis-acting regulatory element involved in the MeJA-responsiveness
Myb-binding site	CAACAG	+1639
NON-box	AGATCGACG	-1950	cis-acting regulatory element related to meristem specific activation
TATA-box	ATATAT; TATAAATA; TATA; TATATA; TACAAAA; TATATTTATATTT	+128; +500; +477; -1333; +430; -1308; +499; -1337; +130; -1303; +479; -1335; +432; +1331; +1889	core promoter element around -30 of transcription start
TGACG-motif	TGACG	-1782; +1343; +951; -1625; -930; -936	cis-acting regulatory element involved in the MeJA-responsiveness
circadian	CAAAGATATC	+711; -715	cis-acting regulatory element involved in circadian control

## Sheet: Table S2
Table S2. DEGs of OE compared to WT under control conditions.
GeneID	log2FoldChange	pvalue	padj
MSTRG.34297.9	-7.6391	2.88798e-56	6.69376e-52
Zm00001eb279030	-3.88959	6.78446e-55	7.86251e-51
Zm00001eb106010	4.00616	1.73727e-53	1.34222e-49
Zm00001eb401430	5.26278	2.00955e-52	1.16443e-48
Zm00001eb212710	2.60812	8.29275e-38	3.84419e-34
Zm00001eb008530	-4.69496	6.74587e-37	2.60593e-33
Zm00001eb405760	2.23541	5.27438e-35	1.74642e-31
Zm00001eb223570	4.57037	2.35458e-34	6.82182e-31
Zm00001eb046890	3.27401	1.38911e-32	3.57741e-29
Zm00001eb110050	2.11014	6.31728e-32	1.46422e-28
Zm00001eb370010	3.03214	3.46576e-31	7.30268e-28
Zm00001eb336280	2.51163	8.48725e-31	1.63931e-27
Zm00001eb353760	-3.6223	2.28942e-30	4.08185e-27
Zm00001eb195710	1.92763	1.76143e-29	2.91617e-26
Zm00001eb040450	2.11808	4.82299e-29	7.45249e-26
Zm00001eb370000	3.20931	9.12551e-28	1.32194e-24
Zm00001eb032580	-4.48667	1.33075e-27	1.81436e-24
Zm00001eb032560	-4.31099	1.7051e-26	2.19561e-23
Zm00001eb003700	-3.00664	2.00578e-25	2.44684e-22
Zm00001eb394170	-3.04628	2.68604e-25	3.11286e-22
Zm00001eb109910	4.96786	3.85747e-25	4.25754e-22
MSTRG.43462.22	-12.8655	7.96983e-25	8.39658e-22
Zm00001eb196150	-4.37691	9.76131e-25	9.83685e-22
Zm00001eb202570	2.19879	1.11972e-24	1.08137e-21
Zm00001eb064750	-3.65154	1.16991e-24	1.08465e-21
MSTRG.36687.2	12.8788	3.05148e-24	2.72028e-21
Zm00001eb420440	2.67288	3.56905e-24	3.06383e-21
Zm00001eb164090	2.27543	4.36223e-24	3.57152e-21
Zm00001eb006260	2.30654	4.46863e-24	3.57152e-21
MSTRG.34362.3	4.30422	1.26692e-23	9.78821e-21
Zm00001eb013340	2.05562	3.89061e-23	2.90892e-20
Zm00001eb397050	2.70984	4.62975e-23	3.35339e-20
Zm00001eb141570	1.93397	5.32897e-23	3.74287e-20
MSTRG.34297.21	-12.522	8.85599e-23	6.03718e-20
Zm00001eb223620	2.10969	2.15313e-22	1.42586e-19
Zm00001eb130750	2.28552	2.33221e-22	1.50156e-19
Zm00001eb206420	6.53862	6.79105e-22	4.25413e-19
Zm00001eb169010	3.06882	9.51446e-22	5.80332e-19
Zm00001eb154650	4.41256	1.89958e-21	1.12894e-18
Zm00001eb263140	-4.7407	4.32977e-21	2.50889e-18
Zm00001eb211750	3.87413	6.8254e-21	3.85851e-18
Zm00001eb214420	1.41507	8.22934e-21	4.54142e-18
Zm00001eb048780	1.91373	8.88658e-21	4.79007e-18
Zm00001eb288290	1.71614	1.37692e-20	7.25325e-18
Zm00001eb352960	11.3863	1.69866e-20	8.74921e-18
Zm00001eb345400	-3.67063	2.3225e-20	1.17024e-17
Zm00001eb168890	-4.64035	2.94643e-20	1.44999e-17
Zm00001eb125600	2.38192	3.00283e-20	1.44999e-17
MSTRG.34297.15	-11.6238	3.08246e-20	1.45806e-17
Zm00001eb221910	-4.29315	6.03265e-20	2.7965e-17
Zm00001eb090060	-3.12838	6.41467e-20	2.91528e-17
Zm00001eb156680	-3.89446	6.94106e-20	3.09384e-17
Zm00001eb123780	2.39006	7.3634e-20	3.22017e-17
Zm00001eb077400	1.59784	8.00456e-20	3.43573e-17
Zm00001eb237390	-11.6479	1.47879e-19	6.23191e-17
Zm00001eb234090	2.31033	1.84228e-19	7.62508e-17
Zm00001eb048770	2.38291	1.88252e-19	7.65491e-17
MSTRG.46249.15	-11.092	2.18187e-19	8.7192e-17
Zm00001eb117330	-3.01852	6.83758e-19	2.68613e-16
Zm00001eb352590	3.67673	7.15608e-19	2.7644e-16
Zm00001eb130260	1.77048	8.68008e-19	3.29814e-16
Zm00001eb103500	1.46357	9.33956e-19	3.49149e-16
Zm00001eb400930	2.40714	1.43854e-18	5.29246e-16
Zm00001eb348760	2.84798	1.5011e-18	5.43634e-16
Zm00001eb151670	2.64378	1.56355e-18	5.57536e-16
MSTRG.34297.2	-11.467	1.69326e-18	5.94644e-16
Zm00001eb368680	-2.53296	2.93231e-18	1.0144e-15
MSTRG.60472.3	10.9519	4.41602e-18	1.50521e-15
Zm00001eb189000	3.10549	6.02463e-18	2.02375e-15
Zm00001eb335070	-2.66032	9.18172e-18	3.0402e-15
Zm00001eb362680	8.35066	1.3329e-17	4.35125e-15
MSTRG.52895.12	-10.6428	1.93249e-17	6.221e-15
Zm00001eb429250	-7.48806	2.46528e-17	7.82745e-15
Zm00001eb129910	2.98646	2.6635e-17	8.34252e-15
Zm00001eb055380	2.16971	2.74633e-17	8.45899e-15
Zm00001eb143590	2.10327	2.77368e-17	8.45899e-15
Zm00001eb201430	2.69679	3.51513e-17	1.05078e-14
Zm00001eb058970	1.6269	3.53616e-17	1.05078e-14
MSTRG.57253.17	-11.2282	4.687e-17	1.37513e-14
Zm00001eb070860	-2.42261	9.98242e-17	2.89216e-14
Zm00001eb289160	2.29597	1.06895e-16	3.05878e-14
Zm00001eb157260	-2.89357	1.16858e-16	3.3031e-14
Zm00001eb110040	1.95054	1.31201e-16	3.66382e-14
Zm00001eb418060	1.51716	1.92705e-16	5.31728e-14
Zm00001eb153420	10.4401	2.41038e-16	6.57267e-14
Zm00001eb149550	2.28677	2.56986e-16	6.92608e-14
Zm00001eb389860	9.57367	3.30687e-16	8.80997e-14
Zm00001eb340670	-1.48203	4.00961e-16	1.05608e-13
Zm00001eb163650	3.08871	4.14109e-16	1.07845e-13
Zm00001eb193060	2.85524	4.78753e-16	1.23295e-13
Zm00001eb154780	-10.6363	5.74041e-16	1.4621e-13
Zm00001eb230070	3.52729	6.23318e-16	1.57036e-13
Zm00001eb084980	1.93644	6.79452e-16	1.69337e-13
Zm00001eb291640	2.35881	7.58914e-16	1.87129e-13
Zm00001eb341960	-5.78821	8.8139e-16	2.15041e-13
Zm00001eb317890	-3.33875	1.11448e-15	2.67637e-13
Zm00001eb159850	3.26259	1.12006e-15	2.67637e-13
Zm00001eb038070	2.9147	1.42523e-15	3.37082e-13
MSTRG.289.1	-2.37893	1.68664e-15	3.94878e-13
MSTRG.13308.2	3.92158	2.41795e-15	5.60433e-13
Zm00001eb389800	1.67244	2.61086e-15	5.99153e-13
Zm00001eb146460	-2.29911	3.4433e-15	7.82439e-13
Zm00001eb353710	1.91817	3.52957e-15	7.94255e-13
Zm00001eb067040	2.22043	4.04426e-15	9.01325e-13
Zm00001eb395580	1.35886	5.43349e-15	1.19941e-12
Zm00001eb397600	-3.2172	5.52757e-15	1.20866e-12
Zm00001eb267600	-2.49577	5.81865e-15	1.26042e-12
Zm00001eb153830	1.49401	6.49645e-15	1.39421e-12
Zm00001eb320720	-2.49203	7.22931e-15	1.53726e-12
Zm00001eb215740	2.60974	9.19948e-15	1.93841e-12
MSTRG.55299.2	-5.31595	1.41049e-14	2.94526e-12
Zm00001eb218350	-3.28537	1.43221e-14	2.96391e-12
MSTRG.7966.10	6.57885	1.48244e-14	3.0407e-12
Zm00001eb246340	1.88961	1.56669e-14	3.18532e-12
Zm00001eb354550	2.93791	2.03011e-14	4.09163e-12
Zm00001eb107910	1.7775	2.32201e-14	4.63961e-12
MSTRG.61244.1	6.6328	2.61846e-14	5.16324e-12
Zm00001eb252120	1.25204	2.62863e-14	5.16324e-12
Zm00001eb261380	-6.61901	3.15666e-14	6.14833e-12
Zm00001eb349180	3.75762	3.41607e-14	6.59815e-12
Zm00001eb035970	2.16293	3.50721e-14	6.71819e-12
MSTRG.35234.1	2.54879	4.76989e-14	9.062e-12
Zm00001eb206570	2.74878	4.99337e-14	9.40945e-12
Zm00001eb196960	1.78443	7.04958e-14	1.3177e-11
Zm00001eb153400	9.63929	7.8384e-14	1.45343e-11
Zm00001eb286970	2.42601	8.3684e-14	1.53939e-11
Zm00001eb286920	2.39946	8.61388e-14	1.57207e-11
MSTRG.7966.13	9.89806	8.68426e-14	1.57253e-11
Zm00001eb034810	4.86976	9.7395e-14	1.74994e-11
Zm00001eb400020	-3.83865	1.13507e-13	2.02375e-11
Zm00001eb022990	-9.85468	1.15452e-13	2.03867e-11
Zm00001eb055830	2.17696	1.16104e-13	2.03867e-11
Zm00001eb043450	2.66859	1.21461e-13	2.11671e-11
Zm00001eb076740	1.30271	1.32655e-13	2.29217e-11
Zm00001eb040920	3.19869	1.33507e-13	2.29217e-11
Zm00001eb181660	3.27878	1.59107e-13	2.71161e-11
Zm00001eb010530	-4.13494	2.33724e-13	3.9542e-11
MSTRG.24938.1	-3.03295	2.43208e-13	4.08484e-11
MSTRG.12433.1	4.92811	2.61084e-13	4.35353e-11
Zm00001eb237960	-2.57409	2.81804e-13	4.66546e-11
Zm00001eb174160	-1.84507	2.9259e-13	4.80968e-11
Zm00001eb206670	-2.13442	2.97872e-13	4.86202e-11
Zm00001eb075530	-2.85379	3.44359e-13	5.54349e-11
Zm00001eb125860	1.93632	3.44653e-13	5.54349e-11
Zm00001eb172970	1.71605	3.46797e-13	5.54349e-11
Zm00001eb094640	2.52834	4.15803e-13	6.60101e-11
Zm00001eb215200	-10.3197	5.05136e-13	7.96465e-11
MSTRG.7966.3	9.6871	5.84993e-13	9.16146e-11
Zm00001eb110140	-3.81153	5.92718e-13	9.22015e-11
Zm00001eb045780	1.84591	6.21768e-13	9.60756e-11
Zm00001eb153410	4.52885	6.5944e-13	1.01222e-10
Zm00001eb293570	1.92675	6.98116e-13	1.06454e-10
MSTRG.7966.11	9.54631	7.94092e-13	1.20297e-10
Zm00001eb415520	1.80673	8.01138e-13	1.20576e-10
Zm00001eb300620	2.60057	8.2116e-13	1.22793e-10
Zm00001eb214350	-3.25237	9.05284e-13	1.34504e-10
Zm00001eb042190	2.24241	1.08375e-12	1.59995e-10
Zm00001eb246030	9.55376	1.09648e-12	1.60849e-10
Zm00001eb251890	2.41176	1.20463e-12	1.75603e-10
Zm00001eb212120	1.42589	1.29627e-12	1.87477e-10
Zm00001eb072240	-9.30242	1.30226e-12	1.87477e-10
Zm00001eb208130	9.53594	1.35771e-12	1.94253e-10
Zm00001eb214410	1.75799	1.78672e-12	2.54065e-10
Zm00001eb408530	-3.30901	1.85092e-12	2.61589e-10
Zm00001eb333870	9.0413	2.11877e-12	2.9763e-10
Zm00001eb103410	2.48692	2.49194e-12	3.47941e-10
MSTRG.6268.6	9.57994	2.51864e-12	3.49564e-10
Zm00001eb153390	9.38918	2.5932e-12	3.5777e-10
Zm00001eb206750	5.4738	3.03736e-12	4.16567e-10
Zm00001eb409360	8.0639	3.102e-12	4.2293e-10
Zm00001eb395060	4.49976	3.24031e-12	4.39204e-10
Zm00001eb397940	-3.26218	3.27342e-12	4.41113e-10
Zm00001eb017930	1.23342	3.67742e-12	4.9269e-10
Zm00001eb373190	1.9963	4.37025e-12	5.82148e-10
Zm00001eb027840	-2.13824	4.5689e-12	6.05131e-10
Zm00001eb369470	2.80896	5.03669e-12	6.63297e-10
Zm00001eb289750	2.05991	5.09001e-12	6.66532e-10
Zm00001eb377260	2.57266	5.16129e-12	6.7207e-10
Zm00001eb324690	1.3804	5.40498e-12	6.99869e-10
Zm00001eb368900	-4.54415	5.62775e-12	7.24667e-10
Zm00001eb244380	-3.40381	5.87247e-12	7.52001e-10
MSTRG.7966.4	6.67992	5.91975e-12	7.5389e-10
Zm00001eb151370	-1.45369	6.2932e-12	7.9707e-10
Zm00001eb117480	2.10404	6.74827e-12	8.47115e-10
Zm00001eb242010	2.53749	6.76142e-12	8.47115e-10
MSTRG.34209.3	6.37204	7.13067e-12	8.88574e-10
Zm00001eb068410	-1.40955	7.6538e-12	9.48662e-10
Zm00001eb241570	-3.30747	9.37867e-12	1.15627e-09
Zm00001eb353580	2.24702	1.06927e-11	1.30813e-09
Zm00001eb085150	2.02056	1.07233e-11	1.30813e-09
Zm00001eb283490	1.68872	1.15746e-11	1.40459e-09
Zm00001eb208110	-1.93007	1.25115e-11	1.51038e-09
Zm00001eb112150	1.64406	1.28094e-11	1.53833e-09
Zm00001eb251370	1.45205	1.33094e-11	1.59014e-09
MSTRG.7966.15	9.61265	1.55608e-11	1.84958e-09
MSTRG.15407.1	9.49402	1.69376e-11	2.00295e-09
Zm00001eb431820	2.67872	1.72348e-11	2.02776e-09
Zm00001eb355990	-2.1505	1.81093e-11	2.11989e-09
Zm00001eb256960	2.60466	1.90009e-11	2.21307e-09
Zm00001eb422480	-1.47485	1.94417e-11	2.2531e-09
Zm00001eb124940	-3.74027	1.95617e-11	2.25572e-09
Zm00001eb407700	3.59535	2.08047e-11	2.38718e-09
Zm00001eb283570	2.21508	2.25114e-11	2.57029e-09
MSTRG.53249.33	5.95783	2.5919e-11	2.94485e-09
Zm00001eb314010	2.65451	3.00304e-11	3.39534e-09
Zm00001eb015970	1.31746	3.14728e-11	3.54114e-09
Zm00001eb430870	-1.84338	3.20844e-11	3.59253e-09
Zm00001eb075630	1.27162	3.42796e-11	3.80412e-09
Zm00001eb283250	-6.39292	3.43024e-11	3.80412e-09
Zm00001eb077580	-4.28382	3.99128e-11	4.40523e-09
MSTRG.945.1	10.0809	4.36944e-11	4.79976e-09
Zm00001eb236430	1.54283	4.74764e-11	5.1906e-09
Zm00001eb056650	-9.0527	4.79871e-11	5.2218e-09
Zm00001eb428070	-2.29437	4.88128e-11	5.28683e-09
Zm00001eb090320	-2.92767	5.25042e-11	5.6602e-09
Zm00001eb052520	-2.60484	5.32803e-11	5.69328e-09
Zm00001eb218390	-2.09049	5.33024e-11	5.69328e-09
Zm00001eb394380	1.92297	5.9958e-11	6.3748e-09
Zm00001eb338850	-2.52414	6.0994e-11	6.45533e-09
Zm00001eb081610	1.30192	6.78366e-11	7.1469e-09
Zm00001eb247370	2.43447	7.90878e-11	8.29455e-09
Zm00001eb155360	-3.07717	8.24639e-11	8.60736e-09
Zm00001eb153470	1.82099	8.28131e-11	8.60736e-09
Zm00001eb025170	1.54887	8.42919e-11	8.72195e-09
Zm00001eb300040	2.34818	9.73467e-11	1.0028e-08
Zm00001eb279210	1.91415	1.08143e-10	1.10909e-08
MSTRG.53249.30	6.48839	1.10178e-10	1.12498e-08
Zm00001eb036320	1.91981	1.11005e-10	1.12845e-08
Zm00001eb349170	1.17846	1.12756e-10	1.14125e-08
Zm00001eb212490	8.72536	1.37441e-10	1.38505e-08
Zm00001eb352400	-2.5591	1.4055e-10	1.41025e-08
Zm00001eb074890	1.52179	1.41825e-10	1.4169e-08
Zm00001eb193160	-1.71762	1.50911e-10	1.50121e-08
Zm00001eb146650	2.04611	1.55698e-10	1.54221e-08
Zm00001eb087400	-8.83837	1.61746e-10	1.5953e-08
Zm00001eb281370	2.11968	1.65217e-10	1.62262e-08
Zm00001eb016370	1.87034	1.70568e-10	1.66811e-08
Zm00001eb337060	3.5161	1.98216e-10	1.93035e-08
Zm00001eb094650	2.51253	2.09427e-10	2.031e-08
Zm00001eb052790	1.33951	2.15452e-10	2.08073e-08
Zm00001eb037660	8.71212	2.22682e-10	2.1359e-08
Zm00001eb089010	1.31986	2.23008e-10	2.1359e-08
MSTRG.646.1	4.57302	2.68509e-10	2.55082e-08
Zm00001eb038730	3.16623	2.6853e-10	2.55082e-08
Zm00001eb099640	1.38922	2.83279e-10	2.67993e-08
Zm00001eb324700	1.79464	3.00353e-10	2.82742e-08
Zm00001eb002950	1.77279	3.01309e-10	2.82742e-08
Zm00001eb323690	1.23893	3.03992e-10	2.84109e-08
Zm00001eb020440	6.35409	3.0694e-10	2.85713e-08
Zm00001eb389540	1.17322	3.15356e-10	2.92373e-08
Zm00001eb360890	1.81436	3.25696e-10	3.00756e-08
Zm00001eb014580	-2.67776	3.28062e-10	3.01739e-08
Zm00001eb149240	2.42403	3.33104e-10	3.05165e-08
MSTRG.7966.18	7.55499	3.4079e-10	3.10978e-08
MSTRG.42573.2	-2.55572	3.50339e-10	3.18438e-08
Zm00001eb213500	-8.81516	3.74993e-10	3.39515e-08
Zm00001eb320710	-2.25005	4.11842e-10	3.70311e-08
Zm00001eb121710	-8.54818	4.14341e-10	3.70311e-08
Zm00001eb141500	-3.54198	4.14931e-10	3.70311e-08
Zm00001eb106850	1.4533	4.15398e-10	3.70311e-08
Zm00001eb065440	1.73308	4.37762e-10	3.88753e-08
Zm00001eb386750	3.11616	4.47224e-10	3.9564e-08
Zm00001eb177060	1.50366	4.52858e-10	3.99101e-08
Zm00001eb093930	3.69317	4.54958e-10	3.99433e-08
Zm00001eb012920	1.35705	4.63302e-10	4.05223e-08
Zm00001eb320690	-2.19051	4.68232e-10	4.07996e-08
MSTRG.39314.2	8.68605	4.80699e-10	4.1729e-08
Zm00001eb419500	-1.75279	4.95167e-10	4.28245e-08
Zm00001eb105770	1.65909	5.56849e-10	4.79801e-08
Zm00001eb141080	1.55845	5.68203e-10	4.87771e-08
Zm00001eb288340	1.46435	5.71945e-10	4.89171e-08
Zm00001eb196170	-1.52123	6.17438e-10	5.26139e-08
Zm00001eb121700	-8.47555	6.36826e-10	5.40672e-08
Zm00001eb168740	1.58583	6.58085e-10	5.56682e-08
Zm00001eb081220	2.91509	6.83646e-10	5.76202e-08
Zm00001eb198490	1.54563	7.06804e-10	5.93562e-08
Zm00001eb318470	1.68098	7.09763e-10	5.93895e-08
Zm00001eb155320	1.14736	7.24248e-10	6.01762e-08
Zm00001eb266840	1.73249	7.24358e-10	6.01762e-08
Zm00001eb353500	6.77327	7.32926e-10	6.06706e-08
Zm00001eb373710	1.1226	7.38163e-10	6.08866e-08
Zm00001eb299940	1.85552	7.63357e-10	6.27415e-08
Zm00001eb239400	3.84173	7.83584e-10	6.41764e-08
Zm00001eb107190	1.05353	7.87472e-10	6.42677e-08
Zm00001eb038290	-2.70481	8.09617e-10	6.58432e-08
Zm00001eb006720	1.34934	8.36939e-10	6.78272e-08
Zm00001eb102970	1.35231	8.51569e-10	6.87724e-08
Zm00001eb331280	8.6384	8.58884e-10	6.91223e-08
Zm00001eb241780	1.89767	8.7489e-10	7.01668e-08
Zm00001eb406490	-3.17436	9.01656e-10	7.20641e-08
Zm00001eb283800	-1.55289	9.3117e-10	7.41672e-08
Zm00001eb400300	2.09485	9.36616e-10	7.43455e-08
Zm00001eb291410	1.42108	9.53256e-10	7.54081e-08
Zm00001eb151330	-1.67703	9.74882e-10	7.68565e-08
Zm00001eb050840	-2.07421	1.00295e-09	7.8801e-08
Zm00001eb220740	-1.92197	1.04407e-09	8.17546e-08
Zm00001eb044860	-2.18723	1.07857e-09	8.41724e-08
Zm00001eb173900	-2.53247	1.12156e-09	8.71265e-08
Zm00001eb265890	-2.6173	1.12395e-09	8.71265e-08
Zm00001eb296060	1.00061	1.15293e-09	8.90757e-08
Zm00001eb144960	2.69118	1.22349e-09	9.42125e-08
Zm00001eb154800	-2.43589	1.2326e-09	9.45999e-08
Zm00001eb035840	-1.07581	1.26248e-09	9.65732e-08
Zm00001eb213780	1.78717	1.27264e-09	9.70308e-08
Zm00001eb361620	1.98989	1.42979e-09	1.08493e-07
Zm00001eb043620	1.57	1.43234e-09	1.08493e-07
Zm00001eb441240	2.84201	1.44215e-09	1.0888e-07
Zm00001eb121030	7.67727	1.44957e-09	1.09085e-07
Zm00001eb184110	-1.47979	1.49473e-09	1.12119e-07
Zm00001eb426670	1.35187	1.5923e-09	1.19053e-07
Zm00001eb050070	2.82915	1.71622e-09	1.27905e-07
Zm00001eb312700	1.94416	1.75494e-09	1.30372e-07
Zm00001eb169300	1.83383	1.83107e-09	1.35593e-07
Zm00001eb043760	1.42882	1.87686e-09	1.38429e-07
Zm00001eb243970	1.6263	1.88132e-09	1.38429e-07
Zm00001eb200570	1.8772	1.92393e-09	1.41117e-07
Zm00001eb288980	1.93714	1.98131e-09	1.44867e-07
Zm00001eb088740	-2.0634	2.16887e-09	1.58082e-07
Zm00001eb401450	2.24533	2.18391e-09	1.58679e-07
Zm00001eb347720	1.90705	2.34268e-09	1.69683e-07
Zm00001eb038350	1.77144	2.35653e-09	1.69908e-07
Zm00001eb408390	2.37309	2.36045e-09	1.69908e-07
Zm00001eb363840	-1.77066	2.36889e-09	1.69988e-07
Zm00001eb277480	1.58577	2.3948e-09	1.71317e-07
MSTRG.44454.20	-3.78411	2.56493e-09	1.82923e-07
Zm00001eb301260	3.0522	2.6853e-09	1.9092e-07
Zm00001eb400660	8.29001	2.74862e-09	1.94824e-07
Zm00001eb161250	1.7574	2.8683e-09	2.02687e-07
Zm00001eb110420	-3.9855	2.90768e-09	2.04846e-07
Zm00001eb048890	4.87148	3.01497e-09	2.11761e-07
Zm00001eb393250	-1.38906	3.03387e-09	2.12444e-07
Zm00001eb416770	-3.22114	3.18365e-09	2.22235e-07
Zm00001eb027780	-3.77621	3.19287e-09	2.22235e-07
Zm00001eb320650	2.49744	3.23508e-09	2.24499e-07
Zm00001eb195390	1.2842	3.31344e-09	2.29251e-07
Zm00001eb079080	2.13448	3.45897e-09	2.37899e-07
Zm00001eb125470	1.69617	3.56992e-09	2.44804e-07
Zm00001eb007950	1.38023	3.59566e-09	2.45841e-07
Zm00001eb016730	-5.04275	3.73903e-09	2.54892e-07
Zm00001eb062900	2.85051	3.83911e-09	2.60647e-07
Zm00001eb348290	2.2172	3.85238e-09	2.60647e-07
Zm00001eb214000	1.28885	3.85718e-09	2.60647e-07
Zm00001eb305320	-1.99523	4.2243e-09	2.84625e-07
Zm00001eb018750	-2.47097	4.24537e-09	2.85215e-07
Zm00001eb105070	-2.75763	4.27601e-09	2.86443e-07
Zm00001eb037530	1.79378	4.30174e-09	2.87336e-07
Zm00001eb405770	-2.63853	4.38332e-09	2.91944e-07
Zm00001eb149840	1.8005	4.44092e-09	2.94933e-07
Zm00001eb320700	-2.11726	4.46476e-09	2.95669e-07
Zm00001eb076190	1.31155	4.50341e-09	2.97379e-07
Zm00001eb265610	1.07435	4.65828e-09	3.06732e-07
Zm00001eb334160	-3.17604	4.73338e-09	3.10794e-07
Zm00001eb394340	3.01998	4.76509e-09	3.11992e-07
Zm00001eb033140	1.50462	4.94512e-09	3.22867e-07
Zm00001eb293010	2.1989	4.96843e-09	3.23478e-07
Zm00001eb373030	1.53665	5.06218e-09	3.28659e-07
Zm00001eb352780	5.51253	5.14857e-09	3.33334e-07
Zm00001eb286960	2.69224	5.21929e-09	3.36972e-07
Zm00001eb243190	1.33728	5.26055e-09	3.37862e-07
Zm00001eb276850	-1.94862	5.26225e-09	3.37862e-07
Zm00001eb176380	-1.75364	5.60467e-09	3.58854e-07
Zm00001eb225170	2.85278	5.68768e-09	3.63166e-07
Zm00001eb378520	-1.98224	5.73647e-09	3.65274e-07
Zm00001eb371630	1.96731	5.83762e-09	3.70697e-07
Zm00001eb088950	1.41129	5.92146e-09	3.74994e-07
Zm00001eb339340	-2.24995	5.93936e-09	3.75102e-07
Zm00001eb007920	-2.30539	6.35625e-09	4.0034e-07
Zm00001eb146780	-1.98875	6.53666e-09	4.09477e-07
MSTRG.18444.4	8.24911	6.6724e-09	4.16854e-07
Zm00001eb159150	1.1248	6.84072e-09	4.26221e-07
Zm00001eb407760	2.19495	7.11407e-09	4.42064e-07
Zm00001eb186540	-1.7811	7.19967e-09	4.46187e-07
Zm00001eb315650	2.07183	7.39576e-09	4.57117e-07
Zm00001eb332130	-1.25205	7.52946e-09	4.64143e-07
Zm00001eb044520	2.72587	7.60619e-09	4.67629e-07
Zm00001eb256060	-2.18702	7.62794e-09	4.67726e-07
Zm00001eb284090	1.44822	7.75859e-09	4.74482e-07
Zm00001eb369900	1.63437	7.86074e-09	4.79464e-07
Zm00001eb362720	-1.9532	7.93452e-09	4.82694e-07
Zm00001eb337920	-8.20807	8.01518e-09	4.86324e-07
Zm00001eb146000	-2.06891	8.06748e-09	4.88155e-07
Zm00001eb043770	1.37784	8.08748e-09	4.88155e-07
MSTRG.24227.1	-2.75879	8.15724e-09	4.91087e-07
Zm00001eb366080	1.35253	8.44786e-09	5.07265e-07
Zm00001eb102640	-1.65914	8.53024e-09	5.10889e-07
Zm00001eb100800	2.69648	8.80613e-09	5.26053e-07
Zm00001eb297330	1.1491	9.19189e-09	5.47686e-07
Zm00001eb392300	-1.48519	9.52727e-09	5.66213e-07
Zm00001eb043140	1.50634	9.67858e-09	5.73734e-07
Zm00001eb402430	-2.31745	9.84376e-09	5.82037e-07
Zm00001eb129790	1.49588	1.08304e-08	6.38748e-07
Zm00001eb348560	1.57363	1.10962e-08	6.5276e-07
Zm00001eb395190	1.43585	1.16618e-08	6.84297e-07
Zm00001eb408350	1.42609	1.18191e-08	6.91774e-07
Zm00001eb158040	-1.31143	1.19036e-08	6.944e-07
Zm00001eb316340	1.91424	1.19239e-08	6.944e-07
Zm00001eb362690	-2.8215	1.22407e-08	7.11062e-07
Zm00001eb400210	-1.41007	1.37524e-08	7.96881e-07
Zm00001eb060470	2.05612	1.38476e-08	8.00397e-07
Zm00001eb121240	-1.20513	1.39969e-08	8.07017e-07
Zm00001eb337690	-3.93948	1.47686e-08	8.45646e-07
MSTRG.44505.1	-3.29466	1.47753e-08	8.45646e-07
Zm00001eb356390	-2.67202	1.47764e-08	8.45646e-07
Zm00001eb413630	1.67424	1.51582e-08	8.64055e-07
Zm00001eb081030	1.00861	1.51726e-08	8.64055e-07
Zm00001eb288320	1.67367	1.57071e-08	8.90473e-07
Zm00001eb021550	1.17432	1.57133e-08	8.90473e-07
Zm00001eb094660	2.24488	1.61718e-08	9.1422e-07
Zm00001eb037360	1.52629	1.65227e-08	9.28945e-07
Zm00001eb324220	1.7759	1.65251e-08	9.28945e-07
Zm00001eb145100	2.83895	1.65525e-08	9.28945e-07
Zm00001eb046870	1.41209	1.68722e-08	9.446e-07
Zm00001eb123040	3.09023	1.70376e-08	9.5156e-07
MSTRG.14887.1	2.37626	1.73486e-08	9.66602e-07
Zm00001eb361020	1.68857	1.84137e-08	1.02349e-06
Zm00001eb369560	1.46083	1.93898e-08	1.07516e-06
Zm00001eb079980	-2.23893	1.94677e-08	1.0769e-06
Zm00001eb213960	5.63704	1.96152e-08	1.08248e-06
Zm00001eb257180	1.9718	1.98072e-08	1.09048e-06
Zm00001eb428870	3.30819	2.18721e-08	1.2013e-06
Zm00001eb318890	3.22226	2.21375e-08	1.21301e-06
Zm00001eb304260	1.44072	2.25783e-08	1.23424e-06
Zm00001eb005850	-1.97045	2.27577e-08	1.24112e-06
MSTRG.59093.9	-4.74564	2.29841e-08	1.25053e-06
Zm00001eb384620	1.05855	2.40876e-08	1.3075e-06
Zm00001eb326780	2.47722	2.41656e-08	1.30867e-06
MSTRG.21988.1	2.65146	2.49746e-08	1.34933e-06
Zm00001eb031210	2.77005	2.59153e-08	1.39689e-06
Zm00001eb005980	1.60731	2.77989e-08	1.49495e-06
Zm00001eb071140	1.28835	2.80294e-08	1.50385e-06
Zm00001eb372310	2.16654	2.8649e-08	1.53355e-06
Zm00001eb246710	1.05226	2.89957e-08	1.54788e-06
Zm00001eb330730	2.55505	2.90503e-08	1.54788e-06
Zm00001eb147920	8.18223	3.02629e-08	1.60511e-06
Zm00001eb312080	1.72022	3.04086e-08	1.60601e-06
Zm00001eb147900	1.78313	3.04351e-08	1.60601e-06
Zm00001eb128330	1.76535	3.04877e-08	1.60601e-06
MSTRG.42573.4	-2.56881	3.31225e-08	1.74085e-06
Zm00001eb044500	1.17361	3.37384e-08	1.7692e-06
Zm00001eb063930	3.1006	3.46023e-08	1.81041e-06
Zm00001eb068420	-1.43856	3.47905e-08	1.81616e-06
Zm00001eb279150	1.81031	3.60422e-08	1.87727e-06
Zm00001eb121670	-7.99343	3.69094e-08	1.91813e-06
Zm00001eb206770	4.00321	3.73815e-08	1.93832e-06
Zm00001eb344870	1.63269	3.814e-08	1.97098e-06
MSTRG.54122.2	2.3634	3.81814e-08	1.97098e-06
Zm00001eb142170	1.385	3.8272e-08	1.97126e-06
Zm00001eb219790	1.16194	3.83957e-08	1.97325e-06
Zm00001eb231980	-3.6049	3.85578e-08	1.9772e-06
Zm00001eb148000	1.13397	3.86917e-08	1.97931e-06
Zm00001eb175230	-1.72283	3.87699e-08	1.97931e-06
Zm00001eb426120	-7.97043	3.91126e-08	1.99242e-06
Zm00001eb079210	-2.48075	4.00533e-08	2.03587e-06
Zm00001eb314900	1.87746	4.11431e-08	2.08253e-06
Zm00001eb091980	1.53944	4.1151e-08	2.08253e-06
Zm00001eb228670	-1.87508	4.2657e-08	2.15404e-06
Zm00001eb285360	-2.57452	4.37212e-08	2.20298e-06
Zm00001eb043850	1.35967	4.62827e-08	2.32699e-06
Zm00001eb278310	1.69721	4.64854e-08	2.33212e-06
Zm00001eb160060	-2.13978	4.71253e-08	2.35911e-06
Zm00001eb018870	-2.14811	4.80957e-08	2.40251e-06
Zm00001eb032600	-2.01538	4.86793e-08	2.42643e-06
Zm00001eb068280	-5.06794	4.97758e-08	2.471e-06
Zm00001eb418610	-4.04823	4.97867e-08	2.471e-06
Zm00001eb425190	-1.48625	4.99243e-08	2.47253e-06
Zm00001eb076850	2.1731	5.00749e-08	2.4747e-06
Zm00001eb196320	-2.45186	5.07051e-08	2.50052e-06
Zm00001eb277860	1.12685	5.15227e-08	2.53544e-06
Zm00001eb112990	3.94897	5.16939e-08	2.53848e-06
Zm00001eb121750	-7.92548	5.18078e-08	2.53869e-06
MSTRG.10174.1	5.91308	5.44748e-08	2.66375e-06
Zm00001eb116470	1.83897	5.57262e-08	2.7192e-06
Zm00001eb391280	2.70477	5.69283e-08	2.77203e-06
Zm00001eb358160	-1.93594	5.77103e-08	2.8013e-06
Zm00001eb256350	1.32525	5.77713e-08	2.8013e-06
Zm00001eb332460	1.58357	5.79837e-08	2.80573e-06
Zm00001eb021790	2.84314	5.85585e-08	2.82764e-06
Zm00001eb108890	1.91034	5.87003e-08	2.8286e-06
Zm00001eb387730	1.55169	6.0007e-08	2.88556e-06
Zm00001eb105040	-3.8328	6.02743e-08	2.89242e-06
Zm00001eb314220	1.0474	6.14824e-08	2.9443e-06
Zm00001eb189240	-2.12676	6.18707e-08	2.95678e-06
Zm00001eb145470	2.82152	6.21236e-08	2.96276e-06
Zm00001eb255860	2.14961	6.33613e-08	3.01558e-06
Zm00001eb423430	2.49375	6.35292e-08	3.01738e-06
Zm00001eb294440	1.74255	6.44126e-08	3.05308e-06
Zm00001eb109640	1.2588	6.52204e-08	3.08506e-06
Zm00001eb172770	1.55182	6.57478e-08	3.10367e-06
Zm00001eb186120	-1.72425	6.62315e-08	3.12015e-06
Zm00001eb117560	1.75213	6.65999e-08	3.12268e-06
Zm00001eb121780	2.50313	6.66028e-08	3.12268e-06
MSTRG.60240.1	6.34058	6.67191e-08	3.12268e-06
Zm00001eb415730	1.22158	6.6824e-08	3.12268e-06
Zm00001eb150590	1.84702	6.76597e-08	3.15537e-06
Zm00001eb333900	2.84824	6.83088e-08	3.17924e-06
Zm00001eb188360	1.4074	7.32635e-08	3.40301e-06
Zm00001eb339960	2.86083	7.3455e-08	3.40508e-06
Zm00001eb322950	2.0584	7.46832e-08	3.4551e-06
Zm00001eb211760	1.7032	7.72761e-08	3.55639e-06
Zm00001eb343640	-2.82045	7.73329e-08	3.55639e-06
Zm00001eb237110	-1.80045	7.98158e-08	3.66331e-06
Zm00001eb391660	3.3714	8.44132e-08	3.86666e-06
Zm00001eb328700	2.07232	8.49086e-08	3.88168e-06
Zm00001eb223190	-2.10507	8.6461e-08	3.94487e-06
Zm00001eb301590	1.96445	9.02575e-08	4.11e-06
Zm00001eb241560	-1.80945	9.0547e-08	4.11509e-06
Zm00001eb234160	-1.21028	9.21071e-08	4.1778e-06
Zm00001eb294610	1.09023	9.34008e-08	4.22821e-06
Zm00001eb403180	2.48823	9.59075e-08	4.33322e-06
Zm00001eb058110	1.5904	9.66947e-08	4.36029e-06
Zm00001eb041120	-1.78244	9.93487e-08	4.46777e-06
Zm00001eb402410	-2.0026	9.94637e-08	4.46777e-06
Zm00001eb223550	1.5652	9.96767e-08	4.46868e-06
Zm00001eb299370	-2.23658	1.06072e-07	4.73706e-06
Zm00001eb316660	1.85244	1.08747e-07	4.84719e-06
Zm00001eb391690	3.14857	1.09082e-07	4.85279e-06
Zm00001eb293450	1.67245	1.10902e-07	4.92429e-06
Zm00001eb108510	2.51541	1.11575e-07	4.94472e-06
Zm00001eb146710	1.88803	1.11857e-07	4.94775e-06
Zm00001eb160700	1.48504	1.14501e-07	5.05506e-06
Zm00001eb072870	-1.94323	1.14741e-07	5.05603e-06
Zm00001eb085340	-1.19042	1.18252e-07	5.20086e-06
Zm00001eb043700	-2.06303	1.18799e-07	5.21501e-06
Zm00001eb062080	-1.76461	1.19361e-07	5.22976e-06
Zm00001eb102510	-2.45338	1.20848e-07	5.28493e-06
Zm00001eb002380	2.15899	1.21224e-07	5.29141e-06
Zm00001eb372730	-3.15384	1.22246e-07	5.32596e-06
Zm00001eb396340	1.69728	1.23227e-07	5.35863e-06
Zm00001eb075400	2.30884	1.24602e-07	5.40829e-06
Zm00001eb430170	1.92765	1.24947e-07	5.41311e-06
Zm00001eb333260	1.9442	1.25217e-07	5.41469e-06
Zm00001eb012070	1.67839	1.31394e-07	5.66514e-06
Zm00001eb167740	1.97596	1.31675e-07	5.66514e-06
Zm00001eb284350	2.58129	1.31742e-07	5.66514e-06
Zm00001eb294140	-1.92586	1.34505e-07	5.77327e-06
Zm00001eb386040	-2.06034	1.36129e-07	5.83216e-06
Zm00001eb331480	-2.25252	1.40313e-07	6.00034e-06
Zm00001eb406600	1.68993	1.40937e-07	6.01589e-06
Zm00001eb334420	-2.20473	1.43656e-07	6.12069e-06
Zm00001eb429130	1.58154	1.45009e-07	6.16701e-06
Zm00001eb107440	4.55598	1.55524e-07	6.60208e-06
Zm00001eb322080	-1.31179	1.5973e-07	6.76702e-06
Zm00001eb019220	1.84563	1.59993e-07	6.76702e-06
Zm00001eb004200	-2.3892	1.61529e-07	6.81951e-06
Zm00001eb293120	-3.4114	1.63803e-07	6.90298e-06
Zm00001eb179450	-7.76775	1.69126e-07	7.11435e-06
Zm00001eb060480	2.21218	1.71636e-07	7.20683e-06
Zm00001eb184010	1.92782	1.72583e-07	7.22203e-06
Zm00001eb041140	2.45404	1.72621e-07	7.22203e-06
Zm00001eb299820	2.44688	1.73717e-07	7.24871e-06
Zm00001eb011670	1.28002	1.73884e-07	7.24871e-06
Zm00001eb374540	2.36434	1.74927e-07	7.27908e-06
Zm00001eb374550	2.36396	1.75588e-07	7.2935e-06
Zm00001eb004260	3.47375	1.79717e-07	7.45167e-06
Zm00001eb384600	1.49517	1.84429e-07	7.61976e-06
Zm00001eb147930	3.47156	1.86788e-07	7.7035e-06
Zm00001eb213570	-2.22539	1.88303e-07	7.75219e-06
Zm00001eb214250	2.19054	1.93466e-07	7.95064e-06
Zm00001eb012880	2.32728	1.94013e-07	7.95902e-06
Zm00001eb111760	-1.71197	1.95551e-07	8.00793e-06
Zm00001eb422720	1.53214	1.9662e-07	8.0375e-06
Zm00001eb431510	1.26526	1.98433e-07	8.09733e-06
Zm00001eb003360	2.38431	2.05049e-07	8.3526e-06
Zm00001eb315880	-1.07001	2.07735e-07	8.44716e-06
Zm00001eb381880	-3.61671	2.08797e-07	8.47548e-06
Zm00001eb108520	2.92976	2.11283e-07	8.56118e-06
Zm00001eb115840	3.8417	2.11942e-07	8.56118e-06
Zm00001eb200790	1.40877	2.12016e-07	8.56118e-06
Zm00001eb323340	1.81039	2.13686e-07	8.61017e-06
Zm00001eb235710	1.09559	2.13973e-07	8.61017e-06
Zm00001eb012750	-2.23095	2.17274e-07	8.72787e-06
Zm00001eb301140	2.81976	2.17931e-07	8.73911e-06
Zm00001eb353230	2.50366	2.1871e-07	8.74009e-06
Zm00001eb156520	1.8408	2.19977e-07	8.7674e-06
Zm00001eb330990	1.5493	2.2015e-07	8.7674e-06
Zm00001eb294620	1.21408	2.26463e-07	9.00336e-06
Zm00001eb158420	1.8394	2.28229e-07	9.05804e-06
Zm00001eb355340	-1.41897	2.32468e-07	9.20165e-06
Zm00001eb316180	1.16859	2.32642e-07	9.20165e-06
Zm00001eb267630	-2.76129	2.34044e-07	9.24137e-06
Zm00001eb280790	2.35095	2.45241e-07	9.66701e-06
Zm00001eb206740	1.14512	2.52571e-07	9.93905e-06
MSTRG.18706.3	4.3377	2.55573e-07	1.00401e-05
Zm00001eb253760	1.03394	2.66123e-07	1.04369e-05
Zm00001eb400200	-2.65536	2.71509e-07	1.06301e-05
Zm00001eb078110	1.52337	2.74855e-07	1.0743e-05
Zm00001eb243130	1.56864	2.92316e-07	1.14062e-05
Zm00001eb425180	-2.14345	2.93513e-07	1.14337e-05
Zm00001eb111000	1.58406	2.95897e-07	1.15072e-05
Zm00001eb292990	2.16617	2.98303e-07	1.15813e-05
Zm00001eb309340	-2.08823	2.99159e-07	1.15952e-05
Zm00001eb312630	1.18894	3.04683e-07	1.1785e-05
Zm00001eb050410	-2.11219	3.05073e-07	1.1785e-05
Zm00001eb426640	-3.02925	3.09579e-07	1.19391e-05
Zm00001eb093210	-1.45847	3.11033e-07	1.19753e-05
Zm00001eb209740	1.70985	3.14016e-07	1.20701e-05
Zm00001eb237050	1.2065	3.16884e-07	1.21602e-05
Zm00001eb325630	1.63496	3.20504e-07	1.22787e-05
Zm00001eb001340	1.87695	3.40573e-07	1.30046e-05
Zm00001eb134340	1.17763	3.44461e-07	1.31249e-05
Zm00001eb283480	1.50192	3.44855e-07	1.31249e-05
Zm00001eb038780	1.68203	3.5154e-07	1.33574e-05
Zm00001eb152710	1.11915	3.62556e-07	1.37534e-05
Zm00001eb172690	-3.01069	3.63715e-07	1.37748e-05
Zm00001eb277570	-2.90849	3.7085e-07	1.40221e-05
Zm00001eb244890	-2.33203	3.71554e-07	1.40259e-05
Zm00001eb271290	2.29797	3.74115e-07	1.4091e-05
Zm00001eb306650	1.67274	3.74496e-07	1.4091e-05
Zm00001eb359740	1.4173	3.7653e-07	1.41444e-05
Zm00001eb336020	-3.06071	3.77136e-07	1.41444e-05
Zm00001eb406460	-2.02618	3.83805e-07	1.43713e-05
MSTRG.12365.6	-1.57211	3.94229e-07	1.47141e-05
Zm00001eb429270	1.77876	3.98549e-07	1.48514e-05
Zm00001eb279860	2.82775	4.02e-07	1.49559e-05
MSTRG.5100.1	2.58418	4.11219e-07	1.52744e-05
Zm00001eb087380	-2.41898	4.13449e-07	1.53327e-05
Zm00001eb325680	-2.47124	4.15782e-07	1.53946e-05
Zm00001eb222280	-1.22186	4.28046e-07	1.58233e-05
Zm00001eb056760	1.32088	4.43e-07	1.63501e-05
Zm00001eb318570	1.53849	4.46072e-07	1.64373e-05
Zm00001eb308980	2.38219	4.47854e-07	1.64768e-05
Zm00001eb370660	1.74512	4.64373e-07	1.70574e-05
Zm00001eb105400	-2.70283	4.65958e-07	1.70886e-05
Zm00001eb384700	3.36864	4.7345e-07	1.73359e-05
Zm00001eb061940	-2.2205	4.80721e-07	1.75744e-05
Zm00001eb347190	-1.67761	4.972e-07	1.81459e-05
Zm00001eb059030	1.10257	4.97921e-07	1.81459e-05
Zm00001eb315660	1.29847	4.99096e-07	1.81602e-05
Zm00001eb217170	-1.64453	5.07631e-07	1.84418e-05
Zm00001eb431800	1.17814	5.14951e-07	1.86785e-05
Zm00001eb260330	2.2782	5.15886e-07	1.86831e-05
MSTRG.54776.6	2.29545	5.19869e-07	1.87687e-05
Zm00001eb024570	1.2852	5.35469e-07	1.93019e-05
Zm00001eb339850	2.36394	5.37885e-07	1.9315e-05
Zm00001eb384710	-1.82559	5.37993e-07	1.9315e-05
Zm00001eb017670	-1.89622	5.38334e-07	1.9315e-05
Zm00001eb120240	-4.42068	5.47176e-07	1.96019e-05
Zm00001eb048710	2.62317	5.57428e-07	1.99384e-05
Zm00001eb110210	-1.3559	5.64264e-07	2.01518e-05
Zm00001eb215030	-2.23002	5.7621e-07	2.05468e-05
Zm00001eb350150	1.79048	5.79562e-07	2.06165e-05
Zm00001eb408380	1.271	5.79945e-07	2.06165e-05
Zm00001eb121190	1.8651	5.84312e-07	2.07399e-05
MSTRG.39314.4	-2.16881	5.90503e-07	2.09277e-05
Zm00001eb136610	3.43622	5.91909e-07	2.09454e-05
Zm00001eb386870	1.53673	6.00553e-07	2.12189e-05
Zm00001eb295600	1.0277	6.09087e-07	2.14877e-05
Zm00001eb053010	1.61231	6.13759e-07	2.16196e-05
Zm00001eb211490	2.48062	6.21527e-07	2.186e-05
Zm00001eb339620	-2.4593	6.26899e-07	2.20156e-05
Zm00001eb411020	1.30819	6.3139e-07	2.21397e-05
Zm00001eb000970	1.32127	6.60658e-07	2.30961e-05
Zm00001eb178180	1.70923	6.69312e-07	2.33634e-05
Zm00001eb072730	-1.6601	7.05749e-07	2.45983e-05
Zm00001eb366250	1.53394	7.10843e-07	2.47386e-05
Zm00001eb034130	-1.09126	7.14192e-07	2.48179e-05
Zm00001eb385070	-1.90346	7.31547e-07	2.53829e-05
Zm00001eb418140	-1.4177	7.61365e-07	2.63003e-05
Zm00001eb087230	1.68813	7.61389e-07	2.63003e-05
Zm00001eb012930	1.94027	7.65203e-07	2.63534e-05
Zm00001eb422140	1.78841	7.67727e-07	2.64011e-05
Zm00001eb213610	-1.19001	7.82116e-07	2.68561e-05
Zm00001eb063700	-1.08343	8.04052e-07	2.75685e-05
Zm00001eb343030	1.15305	8.07461e-07	2.76445e-05
Zm00001eb075450	-1.12412	8.11378e-07	2.77376e-05
Zm00001eb323000	-1.73155	8.29773e-07	2.8283e-05
Zm00001eb354540	3.22903	8.54958e-07	2.9056e-05
Zm00001eb234730	-1.19152	8.57134e-07	2.9059e-05
Zm00001eb156190	1.14792	8.57552e-07	2.9059e-05
Zm00001eb228240	-3.05262	8.6052e-07	2.9117e-05
Zm00001eb050950	2.74448	8.91108e-07	3.00498e-05
Zm00001eb419450	1.75877	8.91892e-07	3.00498e-05
Zm00001eb009400	-2.38129	8.91979e-07	3.00498e-05
Zm00001eb012240	2.35673	8.97331e-07	3.01863e-05
Zm00001eb018720	1.11421	9.01875e-07	3.02951e-05
Zm00001eb144930	2.60723	9.03747e-07	3.03084e-05
Zm00001eb060580	-1.5439	9.04885e-07	3.03084e-05
Zm00001eb131630	2.09477	9.24172e-07	3.08308e-05
Zm00001eb122270	-1.14593	9.2447e-07	3.08308e-05
Zm00001eb158340	2.19932	9.31091e-07	3.10069e-05
Zm00001eb362640	1.65887	9.53206e-07	3.16979e-05
Zm00001eb403920	1.94722	9.90419e-07	3.27942e-05
Zm00001eb304540	2.80871	1.0146e-06	3.35468e-05
Zm00001eb260170	-1.32189	1.01712e-06	3.35824e-05
Zm00001eb336810	1.24314	1.01903e-06	3.35976e-05
Zm00001eb190850	2.0239	1.02623e-06	3.37869e-05
Zm00001eb057470	1.1455	1.03574e-06	3.40516e-05
Zm00001eb346080	4.44628	1.04074e-06	3.41674e-05
Zm00001eb018270	1.67239	1.06312e-06	3.48528e-05
Zm00001eb083450	1.00122	1.06728e-06	3.49219e-05
Zm00001eb050910	1.93907	1.06824e-06	3.49219e-05
Zm00001eb084630	-1.85565	1.08094e-06	3.52872e-05
Zm00001eb234180	-2.81621	1.08314e-06	3.53094e-05
Zm00001eb213110	1.99776	1.10978e-06	3.6127e-05
Zm00001eb368350	1.28597	1.11695e-06	3.63096e-05
Zm00001eb212360	2.49672	1.12135e-06	3.64014e-05
Zm00001eb339000	1.85605	1.12744e-06	3.65294e-05
Zm00001eb368000	-2.1308	1.12844e-06	3.65294e-05
Zm00001eb324170	2.29548	1.14586e-06	3.70368e-05
Zm00001eb091110	2.3361	1.14731e-06	3.70368e-05
MSTRG.27748.1	-6.99103	1.15433e-06	3.72116e-05
Zm00001eb323360	1.84876	1.17724e-06	3.78448e-05
Zm00001eb289830	-1.60059	1.18519e-06	3.80475e-05
Zm00001eb307720	2.37543	1.18902e-06	3.81179e-05
Zm00001eb319560	-1.91773	1.20973e-06	3.87282e-05
Zm00001eb356910	3.92139	1.21968e-06	3.89928e-05
Zm00001eb205650	-2.44907	1.24084e-06	3.96147e-05
Zm00001eb257130	-2.34145	1.28416e-06	4.09411e-05
Zm00001eb037040	1.31526	1.34343e-06	4.27133e-05
Zm00001eb323660	1.2849	1.39466e-06	4.41604e-05
Zm00001eb251900	1.33683	1.44761e-06	4.57745e-05
Zm00001eb073480	1.51728	1.45907e-06	4.59807e-05
Zm00001eb389070	2.74951	1.46098e-06	4.59807e-05
Zm00001eb419160	-1.65771	1.46206e-06	4.59807e-05
Zm00001eb078700	2.29933	1.4703e-06	4.61769e-05
Zm00001eb138610	1.41718	1.49813e-06	4.69873e-05
Zm00001eb069530	-2.40807	1.50196e-06	4.70438e-05
Zm00001eb101770	-1.47724	1.50815e-06	4.71738e-05
Zm00001eb088410	-1.22783	1.5109e-06	4.71963e-05
Zm00001eb359190	1.2903	1.54976e-06	4.8345e-05
Zm00001eb376530	-1.55469	1.56058e-06	4.86172e-05
Zm00001eb276960	-1.60709	1.57332e-06	4.88857e-05
Zm00001eb328450	-1.07941	1.57342e-06	4.88857e-05
Zm00001eb061060	1.11177	1.58835e-06	4.92834e-05
Zm00001eb345430	-1.27628	1.59214e-06	4.93352e-05
Zm00001eb357120	2.05069	1.6145e-06	4.98946e-05
Zm00001eb149570	2.19372	1.62613e-06	5.01869e-05
Zm00001eb250900	-1.74727	1.66161e-06	5.11961e-05
Zm00001eb422120	2.63393	1.66324e-06	5.11961e-05
Zm00001eb137110	-1.91894	1.71373e-06	5.26802e-05
Zm00001eb191440	1.76614	1.71964e-06	5.27919e-05
Zm00001eb355770	1.49968	1.73511e-06	5.31962e-05
Zm00001eb072440	-1.59479	1.74526e-06	5.34366e-05
Zm00001eb187450	-1.67021	1.75177e-06	5.35654e-05
Zm00001eb193280	1.40195	1.7595e-06	5.37308e-05
Zm00001eb300640	1.52735	1.77313e-06	5.40758e-05
MSTRG.9835.3	-2.48989	1.78742e-06	5.44398e-05
Zm00001eb292760	-1.90999	1.82025e-06	5.52947e-05
Zm00001eb231110	1.51204	1.86334e-06	5.65296e-05
Zm00001eb073350	1.42281	1.92001e-06	5.80966e-05
Zm00001eb373760	1.37411	1.92629e-06	5.82108e-05
Zm00001eb100820	-1.43604	1.99236e-06	6.01287e-05
Zm00001eb424690	-1.85349	2.08747e-06	6.28164e-05
Zm00001eb203240	1.31887	2.10766e-06	6.32791e-05
Zm00001eb007650	1.10519	2.11251e-06	6.33426e-05
Zm00001eb053780	1.81221	2.11701e-06	6.33953e-05
Zm00001eb186200	-1.87495	2.1417e-06	6.39901e-05
MSTRG.25251.1	-1.69049	2.16138e-06	6.44742e-05
Zm00001eb320780	2.69564	2.18007e-06	6.48649e-05
Zm00001eb318900	1.58142	2.2062e-06	6.5496e-05
Zm00001eb166450	1.61244	2.20694e-06	6.5496e-05
Zm00001eb083180	1.56886	2.21528e-06	6.56594e-05
Zm00001eb395330	-2.1646	2.22851e-06	6.59674e-05
Zm00001eb197220	2.02584	2.23971e-06	6.62143e-05
MSTRG.5336.2	1.90403	2.24513e-06	6.62901e-05
Zm00001eb399810	1.47181	2.27153e-06	6.69841e-05
Zm00001eb207960	1.74842	2.28344e-06	6.72497e-05
Zm00001eb307480	1.38402	2.42695e-06	7.12049e-05
Zm00001eb234450	-2.27553	2.44362e-06	7.16032e-05
Zm00001eb082170	1.81115	2.51085e-06	7.34805e-05
Zm00001eb007280	-2.19085	2.52609e-06	7.38333e-05
Zm00001eb428320	-1.74586	2.53426e-06	7.39786e-05
Zm00001eb178190	1.79246	2.58211e-06	7.51862e-05
Zm00001eb038800	2.00498	2.62205e-06	7.62532e-05
Zm00001eb313190	-5.3539	2.65009e-06	7.69721e-05
Zm00001eb374640	-1.03989	2.65823e-06	7.71119e-05
Zm00001eb378110	1.20228	2.68081e-06	7.76697e-05
MSTRG.19627.1	1.91837	2.75871e-06	7.98269e-05
Zm00001eb250560	2.0765	2.8392e-06	8.20535e-05
Zm00001eb246530	-1.32253	2.86811e-06	8.2786e-05
Zm00001eb015400	1.33867	2.88356e-06	8.31283e-05
Zm00001eb298470	1.89882	2.95185e-06	8.49912e-05
Zm00001eb401110	1.52324	2.95932e-06	8.51005e-05
Zm00001eb164350	-1.73459	3.04756e-06	8.75297e-05
Zm00001eb159210	1.29834	3.12324e-06	8.95921e-05
Zm00001eb359850	1.28519	3.17634e-06	9.10027e-05
Zm00001eb305660	-2.70597	3.20464e-06	9.17002e-05
Zm00001eb326800	1.4389	3.24738e-06	9.28085e-05
Zm00001eb353870	-2.12248	3.25821e-06	9.28889e-05
Zm00001eb254190	1.65651	3.28086e-06	9.34198e-05
Zm00001eb149310	-1.61079	3.30472e-06	9.39837e-05
Zm00001eb215010	-1.67178	3.33913e-06	9.48461e-05
Zm00001eb206610	5.21012	3.37922e-06	9.57381e-05
Zm00001eb149960	-1.47461	3.38293e-06	9.57381e-05
Zm00001eb243330	1.06031	3.40659e-06	9.62902e-05
Zm00001eb015210	1.10213	3.43612e-06	9.70065e-05
Zm00001eb071890	1.15224	3.45944e-06	9.75461e-05
Zm00001eb077640	-1.86155	3.474e-06	9.75943e-05
Zm00001eb289950	1.64955	3.47674e-06	9.75943e-05
Zm00001eb257740	-1.2971	3.47799e-06	9.75943e-05
Zm00001eb297860	1.30303	3.52854e-06	9.88931e-05
Zm00001eb406670	1.60192	3.54303e-06	9.90596e-05
Zm00001eb151460	1.95842	3.55062e-06	9.9152e-05
Zm00001eb001590	-2.02779	3.60044e-06	0.000100422
Zm00001eb055400	2.1464	3.69359e-06	0.000102897
Zm00001eb406990	1.82145	3.70634e-06	0.000103128
Zm00001eb076170	-1.2791	3.75207e-06	0.000104209
Zm00001eb041840	-1.31962	3.83513e-06	0.000106328
Zm00001eb196560	1.20988	3.86452e-06	0.000107015
Zm00001eb146770	1.51735	3.8861e-06	0.000107484
Zm00001eb027040	1.60283	3.90033e-06	0.000107632
Zm00001eb105580	2.30147	3.90071e-06	0.000107632
Zm00001eb394070	1.4632	4.00798e-06	0.0001104
Zm00001eb156020	1.36004	4.01055e-06	0.0001104
Zm00001eb165890	-2.50979	4.0304e-06	0.000110683
Zm00001eb317820	-1.47163	4.05225e-06	0.000111152
Zm00001eb392880	1.02975	4.06e-06	0.000111232
Zm00001eb003820	1.64156	4.07607e-06	0.000111409
Zm00001eb046510	-1.77378	4.10885e-06	0.000112173
Zm00001eb235080	-5.64128	4.11664e-06	0.000112253
Zm00001eb333150	1.84754	4.14736e-06	0.000112958
Zm00001eb042870	1.23998	4.1936e-06	0.00011395
Zm00001eb425420	1.8031	4.21569e-06	0.000114416
Zm00001eb382080	1.15788	4.22682e-06	0.000114584
Zm00001eb376400	2.02105	4.23603e-06	0.000114699
Zm00001eb283450	1.53626	4.31791e-06	0.00011678
Zm00001eb045860	1.00107	4.34208e-06	0.000117297
Zm00001eb107640	-2.21293	4.40277e-06	0.000118798
MSTRG.29350.2	-1.62877	4.42826e-06	0.000119314
Zm00001eb300140	1.83238	4.4322e-06	0.000119314
Zm00001eb039660	-1.42461	4.52274e-06	0.000121476
Zm00001eb228590	1.27467	4.52299e-06	0.000121476
Zm00001eb165180	-1.86644	4.70745e-06	0.000126284
MSTRG.42138.2	-1.16357	4.77124e-06	0.000127847
Zm00001eb379090	1.17028	4.8783e-06	0.000130565
Zm00001eb320870	1.87605	4.91722e-06	0.000131455
Zm00001eb149760	2.25139	5.00009e-06	0.000133516
Zm00001eb059100	-1.76345	5.26131e-06	0.00014033
Zm00001eb390460	-1.39512	5.27405e-06	0.000140508
Zm00001eb055410	1.8423	5.28559e-06	0.000140537
Zm00001eb257400	-1.9112	5.28726e-06	0.000140537
Zm00001eb007870	1.77907	5.35766e-06	0.000142082
Zm00001eb257030	2.14215	5.3849e-06	0.000142641
Zm00001eb290350	1.15682	5.40032e-06	0.000142886
Zm00001eb146480	-2.24646	5.42295e-06	0.000143322
Zm00001eb409740	-1.68689	5.49743e-06	0.000145125
Zm00001eb234080	1.50098	5.53833e-06	0.000146038
Zm00001eb037740	-1.9965	5.55933e-06	0.000146284
Zm00001eb012850	2.02087	5.60008e-06	0.000147164
Zm00001eb414870	1.30704	5.61485e-06	0.000147385
Zm00001eb282270	5.40853	5.8624e-06	0.000153535
Zm00001eb380260	-1.19872	5.87646e-06	0.000153722
Zm00001eb397320	-1.27046	5.88278e-06	0.000153722
Zm00001eb315340	-1.08318	5.95483e-06	0.000155429
Zm00001eb246350	1.11803	6.07623e-06	0.00015818
Zm00001eb409710	-1.77891	6.08068e-06	0.00015818
Zm00001eb083870	2.03271	6.12357e-06	0.000159117
Zm00001eb208810	-1.38068	6.15241e-06	0.000159687
Zm00001eb155730	1.27649	6.23215e-06	0.000161395
Zm00001eb442370	-1.52086	6.37792e-06	0.000164802
MSTRG.57140.1	-2.39869	6.43735e-06	0.000166152
Zm00001eb404570	-2.20972	6.4813e-06	0.000166915
Zm00001eb212840	1.06567	6.51069e-06	0.000167467
Zm00001eb209630	2.36289	6.51717e-06	0.000167467
Zm00001eb138050	-1.16797	6.578e-06	0.000168843
Zm00001eb225410	1.081	6.62432e-06	0.000169656
Zm00001eb052000	1.49317	6.65502e-06	0.000170254
MSTRG.26128.1	3.14991	6.76616e-06	0.000172906
MSTRG.49978.2	-2.17121	6.88331e-06	0.000175706
Zm00001eb420100	2.18506	6.92757e-06	0.000176642
Zm00001eb300540	1.93037	6.94395e-06	0.000176865
Zm00001eb322070	-1.28366	7.00153e-06	0.00017794
Zm00001eb393180	1.5798	7.03827e-06	0.000178678
Zm00001eb419870	2.57624	7.34171e-06	0.000185974
Zm00001eb070240	-1.37206	7.44781e-06	0.000188456
Zm00001eb325500	-1.62512	7.59253e-06	0.000191908
Zm00001eb389190	2.32549	7.62461e-06	0.000192509
Zm00001eb093890	-1.48672	7.69858e-06	0.000194165
Zm00001eb401220	1.551	7.8718e-06	0.000198318
Zm00001eb022390	1.48076	7.91999e-06	0.000199315
Zm00001eb428450	-1.67609	8.00641e-06	0.000201272
Zm00001eb079720	2.34557	8.20053e-06	0.000205743
Zm00001eb372320	-1.67221	8.20201e-06	0.000205743
Zm00001eb054730	1.67111	8.30904e-06	0.000208202
Zm00001eb286760	-1.9918	8.5003e-06	0.000212535
Zm00001eb047420	3.08253	8.51848e-06	0.000212538
Zm00001eb049980	-1.00663	8.51876e-06	0.000212538
Zm00001eb169920	1.14028	8.64181e-06	0.000215323
Zm00001eb039650	-1.50328	8.64895e-06	0.000215323
Zm00001eb070510	1.86839	8.718e-06	0.000216809
Zm00001eb137530	-1.27389	8.76412e-06	0.000217722
Zm00001eb050430	-2.25587	8.77408e-06	0.000217736
Zm00001eb199800	1.32949	8.79858e-06	0.000217913
Zm00001eb313950	-2.07826	8.79999e-06	0.000217913
Zm00001eb194370	-2.23146	8.84025e-06	0.000218676
Zm00001eb431930	1.68286	8.8778e-06	0.000219371
Zm00001eb310680	5.1595	8.93461e-06	0.000220539
Zm00001eb254050	1.36509	8.98454e-06	0.000221536
Zm00001eb426980	-1.69842	9.00204e-06	0.000221731
Zm00001eb326060	1.76432	9.02818e-06	0.000222139
Zm00001eb158620	-2.01066	9.15767e-06	0.000225086
Zm00001eb015790	1.2319	9.18275e-06	0.000225464
Zm00001eb073590	1.50027	9.22492e-06	0.00022626
Zm00001eb021650	1.09427	9.60016e-06	0.000235134
Zm00001eb142410	1.38519	9.60705e-06	0.000235134
Zm00001eb272350	-2.22261	9.6329e-06	0.000235518
Zm00001eb361500	1.33492	9.66598e-06	0.000236078
MSTRG.63885.1	-1.42847	9.90201e-06	0.000241588
MSTRG.54368.1	3.33218	1.00721e-05	0.00024548
Zm00001eb327390	-2.21431	1.01598e-05	0.000247356
Zm00001eb181730	1.58765	1.02284e-05	0.000248504
Zm00001eb181740	1.58765	1.02284e-05	0.000248504
Zm00001eb032630	3.12809	1.03638e-05	0.000251532
Zm00001eb325750	1.5824	1.0442e-05	0.000253163
Zm00001eb045750	-2.65756	1.07143e-05	0.000259494
Zm00001eb405430	2.12131	1.08492e-05	0.000262487
Zm00001eb399590	1.13531	1.10081e-05	0.000265778
Zm00001eb282410	-1.40009	1.10684e-05	0.000266677
Zm00001eb314130	1.54557	1.11017e-05	0.000266993
Zm00001eb227320	-1.54608	1.11045e-05	0.000266993
Zm00001eb011950	1.056	1.11437e-05	0.000267621
Zm00001eb254540	1.40282	1.11581e-05	0.000267621
Zm00001eb379140	2.42455	1.11653e-05	0.000267621
Zm00001eb312330	1.26426	1.11845e-05	0.000267805
Zm00001eb170120	1.30497	1.12656e-05	0.000269468
Zm00001eb007810	1.05944	1.14648e-05	0.000273949
Zm00001eb283240	-3.0676	1.15258e-05	0.000275124
Zm00001eb271900	1.10756	1.15437e-05	0.000275268
Zm00001eb277820	1.37257	1.17104e-05	0.000278955
Zm00001eb404020	1.42648	1.18057e-05	0.000280937
Zm00001eb136430	1.61217	1.18748e-05	0.000282292
Zm00001eb017120	2.10489	1.20547e-05	0.000285802
Zm00001eb198860	1.16541	1.20555e-05	0.000285802
Zm00001eb039020	1.39406	1.20595e-05	0.000285802
Zm00001eb155860	1.15976	1.22082e-05	0.000288736
Zm00001eb162180	1.11991	1.22251e-05	0.000288841
Zm00001eb206680	-1.23717	1.22656e-05	0.000289502
Zm00001eb167910	1.78961	1.23281e-05	0.000290504
Zm00001eb072260	2.03314	1.23331e-05	0.000290504
Zm00001eb018180	1.57468	1.246e-05	0.000293195
Zm00001eb193970	1.45264	1.24775e-05	0.000293309
Zm00001eb193140	1.09084	1.25083e-05	0.000293736
Zm00001eb272230	2.20658	1.25977e-05	0.000295536
Zm00001eb162070	1.93993	1.29303e-05	0.000302727
Zm00001eb302370	-2.0404	1.29822e-05	0.000303634
Zm00001eb386770	1.49062	1.31443e-05	0.000307116
Zm00001eb397390	-1.43638	1.34652e-05	0.000313867
Zm00001eb265850	-1.74874	1.34739e-05	0.000313867
Zm00001eb354650	1.31004	1.37512e-05	0.000319685
Zm00001eb149010	-1.21625	1.38231e-05	0.000321033
Zm00001eb292980	2.77885	1.38385e-05	0.000321069
Zm00001eb232890	-1.49304	1.40063e-05	0.000324639
Zm00001eb027030	2.5841	1.40227e-05	0.000324694
Zm00001eb243840	-1.12756	1.42426e-05	0.000329457
Zm00001eb060950	-3.04175	1.43546e-05	0.000331717
Zm00001eb342550	1.31425	1.43863e-05	0.000332117
Zm00001eb158630	1.14634	1.44532e-05	0.000333331
Zm00001eb384070	-3.16992	1.45066e-05	0.00033423
Zm00001eb159250	1.76233	1.45346e-05	0.000334541
MSTRG.70288.1	3.11379	1.46694e-05	0.000337309
Zm00001eb420610	1.6626	1.47308e-05	0.000338384
Zm00001eb388210	-1.04888	1.47764e-05	0.000339095
Zm00001eb149740	-1.64923	1.48358e-05	0.000340124
MSTRG.23067.1	-3.49804	1.51596e-05	0.000346868
Zm00001eb412940	2.01062	1.51599e-05	0.000346868
Zm00001eb165120	2.28177	1.52814e-05	0.000349303
Zm00001eb312010	1.67225	1.53687e-05	0.000350318
Zm00001eb399870	3.37606	1.53712e-05	0.000350318
Zm00001eb123700	2.44513	1.56343e-05	0.000355965
Zm00001eb363920	1.74433	1.56555e-05	0.000356097
Zm00001eb058640	1.04664	1.57012e-05	0.000356787
Zm00001eb416940	1.92642	1.57814e-05	0.000358023
Zm00001eb380500	-1.04429	1.58249e-05	0.000358543
Zm00001eb018650	3.09705	1.58429e-05	0.000358601
MSTRG.27259.2	1.75953	1.59649e-05	0.00036101
Zm00001eb270570	-2.22624	1.62109e-05	0.000366216
Zm00001eb301380	2.99279	1.62404e-05	0.000366523
Zm00001eb019130	1.49296	1.63411e-05	0.000368437
Zm00001eb193100	-1.81923	1.6373e-05	0.000368799
Zm00001eb239170	-1.78789	1.66862e-05	0.000375125
Zm00001eb140370	-1.77906	1.67393e-05	0.000375952
Zm00001eb164610	-1.26118	1.67565e-05	0.000375974
Zm00001eb330320	-1.273	1.68277e-05	0.000377208
Zm00001eb125890	2.72893	1.71665e-05	0.000384431
Zm00001eb058100	1.85755	1.74738e-05	0.000390181
Zm00001eb350170	1.15245	1.76165e-05	0.000392988
Zm00001eb323800	-1.3921	1.77695e-05	0.00039602
Zm00001eb242480	-1.06732	1.8004e-05	0.000400476
Zm00001eb429870	1.00773	1.83255e-05	0.000407237
Zm00001eb209190	1.01168	1.84039e-05	0.000408299
Zm00001eb075230	-2.07211	1.84085e-05	0.000408299
Zm00001eb314490	-1.0965	1.84678e-05	0.000409222
Zm00001eb047360	5.06605	1.84892e-05	0.000409305
Zm00001eb105800	1.2817	1.85965e-05	0.000411288
Zm00001eb059070	-1.23337	1.86182e-05	0.000411375
Zm00001eb075610	-1.21091	1.91727e-05	0.000423223
Zm00001eb218330	-2.56956	1.95251e-05	0.000430592
Zm00001eb138510	3.00097	1.96951e-05	0.000433516
Zm00001eb073400	1.35302	1.97909e-05	0.00043497
Zm00001eb402870	2.92548	1.98458e-05	0.000435592
Zm00001eb124520	-1.85201	1.98818e-05	0.000435969
Zm00001eb328860	2.45434	2.0137e-05	0.000441148
Zm00001eb300240	1.79186	2.02368e-05	0.000442499
Zm00001eb036970	1.47345	2.06199e-05	0.00045045
MSTRG.62398.2	2.08768	2.09764e-05	0.000457162
Zm00001eb020950	-1.61963	2.09863e-05	0.000457162
Zm00001eb008460	1.14457	2.12311e-05	0.000461627
Zm00001eb106490	1.07828	2.15049e-05	0.000466704
MSTRG.4763.1	4.08578	2.1567e-05	0.000467615
Zm00001eb396940	-1.09703	2.23965e-05	0.000484123
Zm00001eb338370	1.03173	2.24255e-05	0.000484123
Zm00001eb248460	1.94853	2.24328e-05	0.000484123
Zm00001eb017620	1.66365	2.25997e-05	0.000487271
Zm00001eb374320	-2.39065	2.27003e-05	0.000488985
Zm00001eb432020	-1.36077	2.27477e-05	0.000489142
Zm00001eb409690	-2.39182	2.27498e-05	0.000489142
Zm00001eb142030	1.468	2.28113e-05	0.00049001
Zm00001eb346420	2.05913	2.29264e-05	0.000492026
Zm00001eb180060	-1.51969	2.31204e-05	0.000495731
Zm00001eb056330	-1.95504	2.34997e-05	0.000502468
Zm00001eb320730	-1.17979	2.37551e-05	0.000506994
Zm00001eb428630	1.33474	2.42953e-05	0.000517571
Zm00001eb187730	1.05189	2.49597e-05	0.00053075
Zm00001eb373570	-2.13586	2.50564e-05	0.000532184
Zm00001eb190340	-1.08395	2.53252e-05	0.000536552
Zm00001eb373150	-2.28821	2.53851e-05	0.00053733
Zm00001eb086700	1.7703	2.55758e-05	0.000540872
Zm00001eb070190	1.045	2.59101e-05	0.000547443
Zm00001eb144630	1.46129	2.59769e-05	0.000548354
Zm00001eb048740	1.22125	2.60031e-05	0.000548408
Zm00001eb347630	-1.5761	2.6161e-05	0.00055077
Zm00001eb221850	1.06962	2.61626e-05	0.00055077
Zm00001eb171660	-1.59825	2.63641e-05	0.000553921
Zm00001eb303570	-2.39148	2.63675e-05	0.000553921
Zm00001eb227330	-2.06679	2.65335e-05	0.000556052
Zm00001eb189300	1.56289	2.6692e-05	0.000558869
Zm00001eb155710	1.12151	2.67683e-05	0.000559591
Zm00001eb256990	1.30746	2.67748e-05	0.000559591
Zm00001eb127890	-3.095	2.68373e-05	0.000560381
Zm00001eb020940	-2.6769	2.6861e-05	0.000560381
Zm00001eb013080	1.06978	2.69607e-05	0.000561956
Zm00001eb021350	1.42654	2.71731e-05	0.000565874
Zm00001eb379510	-1.3904	2.77697e-05	0.000577261
Zm00001eb046900	2.18142	2.79156e-05	0.000579775
MSTRG.64396.2	2.02727	2.81262e-05	0.000583625
Zm00001eb309990	-3.1491	2.85222e-05	0.000590785
Zm00001eb368390	-1.36565	2.86309e-05	0.000592507
Zm00001eb120740	1.8454	2.89874e-05	0.000599349
Zm00001eb167230	-1.81012	2.9041e-05	0.000599921
Zm00001eb289060	-1.27357	2.91933e-05	0.00060253
Zm00001eb013520	2.02311	2.92571e-05	0.000603311
Zm00001eb205640	-2.34886	2.93571e-05	0.000604835
Zm00001eb077370	-4.82462	2.96351e-05	0.000609478
Zm00001eb158860	1.1459	2.97624e-05	0.000611554
Zm00001eb006660	1.04068	2.99695e-05	0.000614719
Zm00001eb110220	-1.29383	3.06951e-05	0.00062875
Zm00001eb352760	-1.96092	3.07078e-05	0.00062875
Zm00001eb141130	1.01344	3.10671e-05	0.000635546
Zm00001eb191780	-2.25798	3.12126e-05	0.000637959
Zm00001eb362180	1.08918	3.16205e-05	0.000644025
Zm00001eb413390	1.4706	3.18085e-05	0.000647285
Zm00001eb244790	-2.38535	3.19358e-05	0.000649304
Zm00001eb025690	2.49752	3.20879e-05	0.000651827
MSTRG.66438.1	2.21364	3.22192e-05	0.00065392
Zm00001eb254700	1.45527	3.23502e-05	0.000656005
Zm00001eb191110	-1.33355	3.32839e-05	0.00067317
Zm00001eb145750	1.67241	3.35565e-05	0.000675936
Zm00001eb111710	1.29853	3.35664e-05	0.000675936
Zm00001eb255340	1.47386	3.36089e-05	0.000676204
Zm00001eb016910	1.50506	3.40589e-05	0.00068407
Zm00001eb087050	1.63335	3.45581e-05	0.000692297
Zm00001eb325160	1.13343	3.49437e-05	0.000698074
Zm00001eb428830	1.16658	3.49543e-05	0.000698074
Zm00001eb293190	1.07102	3.49669e-05	0.000698074
Zm00001eb188100	1.65389	3.50946e-05	0.00070002
Zm00001eb119530	2.94317	3.52081e-05	0.000701679
Zm00001eb043150	-1.25763	3.53433e-05	0.00070377
Zm00001eb194520	1.25494	3.55651e-05	0.000707577
Zm00001eb116230	-1.21556	3.6036e-05	0.000716331
Zm00001eb357630	4.19481	3.63146e-05	0.000721251
Zm00001eb042780	1.92044	3.64839e-05	0.000723994
Zm00001eb337380	1.19751	3.67722e-05	0.000729089
Zm00001eb239410	2.95116	3.70436e-05	0.000733843
Zm00001eb244510	1.14506	3.72431e-05	0.000737006
Zm00001eb275710	-1.34258	3.72668e-05	0.000737006
Zm00001eb140010	4.21232	3.74666e-05	0.000740325
Zm00001eb015220	-2.55558	3.77677e-05	0.000745639
Zm00001eb130020	1.31326	3.8274e-05	0.000754862
Zm00001eb213310	1.10904	3.83326e-05	0.000754862
Zm00001eb154050	-1.13727	3.84378e-05	0.000756291
Zm00001eb015120	1.10292	3.85004e-05	0.00075688
Zm00001eb386550	1.16055	3.85757e-05	0.000757719
Zm00001eb274280	-1.57864	3.88263e-05	0.000761996
Zm00001eb158950	1.68587	3.96351e-05	0.00077721
Zm00001eb117100	-1.3548	3.97993e-05	0.000779769
Zm00001eb267480	1.15855	3.98882e-05	0.000780851
Zm00001eb381520	-1.28584	4.01339e-05	0.000784998
Zm00001eb364700	2.19192	4.02322e-05	0.000785766
Zm00001eb353280	1.74533	4.03038e-05	0.000786331
Zm00001eb264250	-1.66332	4.04336e-05	0.000788201
Zm00001eb172450	-1.19171	4.06452e-05	0.000791659
Zm00001eb121410	1.39131	4.11183e-05	0.000800201
Zm00001eb077630	-1.64621	4.15266e-05	0.000806596
Zm00001eb099120	-1.04105	4.17918e-05	0.000809909
Zm00001eb413180	-1.1851	4.21215e-05	0.000815615
Zm00001eb080210	1.48689	4.2866e-05	0.00082934
Zm00001eb408720	1.05969	4.33263e-05	0.000837546
Zm00001eb021270	1.00764	4.36603e-05	0.000842689
Zm00001eb017060	-1.63277	4.36651e-05	0.000842689
Zm00001eb058270	1.19662	4.4129e-05	0.000850934
Zm00001eb188770	1.35142	4.43444e-05	0.000854377
Zm00001eb312960	-2.79368	4.44237e-05	0.000854704
Zm00001eb010210	1.59988	4.44351e-05	0.000854704
Zm00001eb117810	-1.13702	4.48126e-05	0.000860536
Zm00001eb155170	-1.21489	4.53562e-05	0.000870254
MSTRG.52895.7	4.85441	4.55655e-05	0.000873546
Zm00001eb389820	1.33218	4.57217e-05	0.000875816
Zm00001eb355820	-1.4855	4.58666e-05	0.000877865
Zm00001eb189880	-1.43794	4.59163e-05	0.000878092
Zm00001eb419390	-1.31965	4.59729e-05	0.000878451
Zm00001eb073180	1.0618	4.69968e-05	0.000896536
Zm00001eb154350	-1.92405	4.70952e-05	0.000897227
Zm00001eb022630	1.6814	4.71104e-05	0.000897227
Zm00001eb057390	1.02087	4.73316e-05	0.000900699
Zm00001eb349990	1.90957	4.74861e-05	0.000902899
Zm00001eb339940	1.52875	4.78007e-05	0.000908134
Zm00001eb117370	-1.61948	4.80202e-05	0.000911558
Zm00001eb126690	-1.41641	4.83029e-05	0.000915447
Zm00001eb268320	-1.77417	4.83041e-05	0.000915447
Zm00001eb096970	1.03157	4.92969e-05	0.000932738
Zm00001eb015390	2.79929	4.95265e-05	0.000935554
Zm00001eb232430	1.33873	5.00234e-05	0.000944171
Zm00001eb033100	1.63902	5.04052e-05	0.000950604
Zm00001eb258400	-2.70271	5.0545e-05	0.000952441
Zm00001eb072910	-1.02655	5.06004e-05	0.000952441
Zm00001eb072130	1.98881	5.06259e-05	0.000952441
Zm00001eb171540	-1.7939	5.12367e-05	0.00096159
Zm00001eb417480	-1.23317	5.20166e-05	0.000973863
Zm00001eb329900	1.16939	5.21004e-05	0.000974644
Zm00001eb101820	-1.49024	5.26031e-05	0.000983253
Zm00001eb152760	-1.60144	5.28631e-05	0.000987318
Zm00001eb405870	-1.02629	5.38542e-05	0.00100421
Zm00001eb405940	-1.07953	5.39471e-05	0.00100513
Zm00001eb327000	1.44965	5.41842e-05	0.00100874
Zm00001eb169510	-1.93527	5.43348e-05	0.00100992
Zm00001eb294020	1.86918	5.44172e-05	0.00101064
Zm00001eb385450	1.25796	5.46759e-05	0.00101366
Zm00001eb344140	-1.12525	5.47469e-05	0.00101366
Zm00001eb283510	-1.64372	5.47546e-05	0.00101366
Zm00001eb073510	-2.06131	5.48657e-05	0.001014
Zm00001eb138640	2.12234	5.48956e-05	0.001014
Zm00001eb425020	1.72802	5.49045e-05	0.001014
Zm00001eb206590	2.69517	5.53228e-05	0.0010201
MSTRG.57442.12	-1.09785	5.54667e-05	0.00102195
Zm00001eb393020	1.02693	5.61391e-05	0.00103351
Zm00001eb430890	1.24561	5.69262e-05	0.00104676
Zm00001eb242900	1.46875	5.69492e-05	0.00104676
MSTRG.53249.67	-2.14784	5.72827e-05	0.00105206
Zm00001eb250940	-2.08125	5.79083e-05	0.00106271
Zm00001eb433900	-1.3337	5.81214e-05	0.00106577
Zm00001eb035780	1.29363	5.87087e-05	0.00107486
Zm00001eb277840	-1.02715	5.87095e-05	0.00107486
MSTRG.61260.5	2.87484	5.88458e-05	0.0010765
Zm00001eb173440	1.55486	5.94068e-05	0.00108552
Zm00001eb201610	-2.70303	5.94324e-05	0.00108552
Zm00001eb094550	-1.48076	6.00783e-05	0.00109645
Zm00001eb427180	1.10154	6.07464e-05	0.00110627
Zm00001eb072980	1.90585	6.0769e-05	0.00110627
Zm00001eb221780	1.70077	6.0807e-05	0.00110627
Zm00001eb140690	1.09924	6.11833e-05	0.00111224
Zm00001eb287830	1.05456	6.13425e-05	0.00111399
Zm00001eb400560	-1.27484	6.13755e-05	0.00111399
MSTRG.5336.5	1.95519	6.19174e-05	0.00112294
Zm00001eb027690	1.44918	6.22412e-05	0.00112751
Zm00001eb277550	-1.55415	6.23517e-05	0.00112817
Zm00001eb082720	1.47259	6.27536e-05	0.00113456
Zm00001eb373350	-1.59955	6.29953e-05	0.00113804
Zm00001eb370110	1.3034	6.31981e-05	0.00114081
Zm00001eb336120	-1.39194	6.35576e-05	0.00114641
Zm00001eb428650	-2.07986	6.37199e-05	0.00114844
Zm00001eb173220	1.23142	6.45505e-05	0.00116161
Zm00001eb334430	-1.49085	6.4992e-05	0.00116593
MSTRG.42574.1	-2.06339	6.51311e-05	0.00116752
Zm00001eb272050	1.63056	6.52337e-05	0.00116846
Zm00001eb309040	2.11337	6.54789e-05	0.00117072
Zm00001eb013430	-1.6721	6.55114e-05	0.00117072
Zm00001eb345040	1.5353	6.56857e-05	0.00117203
Zm00001eb059020	1.441	6.56857e-05	0.00117203
Zm00001eb122620	1.09722	6.62764e-05	0.00118133
Zm00001eb366300	1.63335	6.68081e-05	0.00118839
Zm00001eb167710	-1.33125	6.74399e-05	0.00119704
MSTRG.7172.8	-1.18069	6.85696e-05	0.00121599
MSTRG.7328.1	-1.3521	6.92928e-05	0.00122788
Zm00001eb387560	-1.13095	6.97726e-05	0.00123544
Zm00001eb400920	-1.67683	7.01503e-05	0.00124118
Zm00001eb079780	1.75016	7.10668e-05	0.00125643
Zm00001eb379530	-1.38667	7.16489e-05	0.0012648
Zm00001eb110440	-4.69719	7.17592e-05	0.00126578
Zm00001eb367970	-2.26048	7.18476e-05	0.00126638
Zm00001eb078680	1.65625	7.23578e-05	0.0012744
Zm00001eb213930	1.94956	7.26283e-05	0.00127819
Zm00001eb307100	2.38801	7.27174e-05	0.00127879
Zm00001eb138690	1.33143	7.38154e-05	0.00129711
Zm00001eb260910	-1.27384	7.42745e-05	0.00130419
Zm00001eb380990	-1.20739	7.45697e-05	0.0013074
Zm00001eb023230	1.02743	7.47577e-05	0.0013097
Zm00001eb411460	-1.51799	7.64785e-05	0.00133682
Zm00001eb427760	-1.71468	7.6859e-05	0.00134246
Zm00001eb301680	1.41236	7.74136e-05	0.00135089
Zm00001eb312210	-1.18759	7.74587e-05	0.00135089
Zm00001eb390600	1.70702	7.77016e-05	0.00135411
Zm00001eb420620	-1.14233	7.798e-05	0.00135692
Zm00001eb165210	1.06958	7.882e-05	0.00136846
Zm00001eb395970	1.16154	7.93599e-05	0.0013768
Zm00001eb276830	1.89248	7.96999e-05	0.0013796
Zm00001eb276820	1.89248	7.96999e-05	0.0013796
Zm00001eb072850	1.77172	7.99933e-05	0.00138364
Zm00001eb397930	1.10732	8.01271e-05	0.00138493
MSTRG.15229.4	-2.22972	8.02985e-05	0.00138582
Zm00001eb336550	-1.10585	8.03854e-05	0.00138629
Zm00001eb170470	-2.67947	8.11346e-05	0.00139683
Zm00001eb120450	-3.81541	8.11609e-05	0.00139683
MSTRG.29876.2	-1.01969	8.11775e-05	0.00139683
Zm00001eb173290	-1.58536	8.1856e-05	0.00140642
Zm00001eb390650	1.24354	8.23233e-05	0.0014134
Zm00001eb056940	-1.14178	8.25684e-05	0.00141656
Zm00001eb085320	-1.22851	8.28413e-05	0.00141914
Zm00001eb013450	1.21024	8.30686e-05	0.00142198
Zm00001eb407730	-2.03513	8.56422e-05	0.00146495
Zm00001eb354690	-1.38932	8.67308e-05	0.00148139
Zm00001eb162880	-1.33028	8.73086e-05	0.00149016
Zm00001eb063310	1.18974	8.74386e-05	0.00149128
Zm00001eb072660	1.54828	8.78424e-05	0.00149707
Zm00001eb366740	1.22341	8.7942e-05	0.00149766
Zm00001eb314020	1.10236	8.92016e-05	0.00151688
Zm00001eb112210	-2.24078	8.92884e-05	0.00151725
Zm00001eb093940	2.58222	8.96367e-05	0.00152205
Zm00001eb223590	1.30681	9.04432e-05	0.00153351
Zm00001eb092660	1.36507	9.0444e-05	0.00153351
Zm00001eb076240	1.55108	9.20683e-05	0.00155877
Zm00001eb066550	1.42362	9.28301e-05	0.00157052
Zm00001eb288950	-1.58253	9.31653e-05	0.0015739
Zm00001eb167840	-1.09474	9.34152e-05	0.00157697
Zm00001eb192910	-1.69805	9.36944e-05	0.00158053
Zm00001eb045340	1.99074	9.47451e-05	0.00159593
Zm00001eb351340	-1.22975	9.59318e-05	0.00161358
Zm00001eb313570	2.78331	9.68441e-05	0.00162774
Zm00001eb418130	-1.84601	9.69167e-05	0.00162778
Zm00001eb423250	1.73925	9.95063e-05	0.00166811
MSTRG.53249.6	-4.55379	9.95339e-05	0.00166811
Zm00001eb151570	-1.27465	0.00010102	0.0016918
Zm00001eb225050	-1.69422	0.000101424	0.00169612
Zm00001eb320070	1.20191	0.000101518	0.00169646
Zm00001eb269420	2.3231	0.000102062	0.00170431
Zm00001eb366200	1.20955	0.000103964	0.00173233
Zm00001eb316350	1.0877	0.0001046	0.00174167
Zm00001eb430640	1.19066	0.000105087	0.00174853
Zm00001eb035990	1.808	0.000105444	0.00175321
Zm00001eb001120	-1.04663	0.000105623	0.00175493
Zm00001eb084290	2.02042	0.000105823	0.001757
Zm00001eb130480	1.2349	0.000106218	0.00176122
Zm00001eb248470	1.09411	0.000106229	0.00176122
Zm00001eb371490	-1.46717	0.000110408	0.00182397
Zm00001eb036310	2.17818	0.000110487	0.00182397
Zm00001eb193660	1.16436	0.000110568	0.00182401
Zm00001eb066650	1.36067	0.000110832	0.00182707
Zm00001eb343950	-1.27665	0.000112262	0.00184932
Zm00001eb038890	-1.69788	0.000112573	0.00185314
Zm00001eb071880	1.23451	0.000114504	0.00188226
Zm00001eb118090	2.20144	0.00011536	0.00189336
Zm00001eb076260	1.74553	0.000115702	0.00189539
Zm00001eb095010	-1.87707	0.000115839	0.00189613
Zm00001eb218880	1.23127	0.000116429	0.00190444
Zm00001eb393760	1.151	0.000117057	0.00191291
Zm00001eb045690	1.5145	0.000117675	0.00191824
Zm00001eb083960	-1.24426	0.000117686	0.00191824
Zm00001eb061460	-1.18447	0.000118662	0.00193006
Zm00001eb357600	-1.51133	0.000119767	0.00194532
Zm00001eb180900	-1.23443	0.000119987	0.00194753
Zm00001eb220250	-1.20288	0.000120154	0.00194886
Zm00001eb405880	-1.35701	0.000120768	0.00195745
Zm00001eb071530	-2.35303	0.000120987	0.00195963
Zm00001eb065560	-1.19325	0.000124136	0.00200924
Zm00001eb164560	-1.37204	0.000124998	0.00201947
Zm00001eb034410	-2.11652	0.00012503	0.00201947
Zm00001eb279320	-1.2038	0.000125416	0.00202429
Zm00001eb148550	1.83232	0.00012593	0.00202977
Zm00001eb074190	-1.36715	0.000126034	0.00203003
Zm00001eb321430	-1.07199	0.000126355	0.00203378
Zm00001eb200900	-1.44669	0.000126842	0.00204021
Zm00001eb276990	1.65654	0.000127077	0.00204257
Zm00001eb063670	-1.17131	0.000128327	0.00205981
Zm00001eb397140	2.37211	0.000128711	0.00206455
Zm00001eb413420	-1.8045	0.000128804	0.00206461
Zm00001eb206080	-1.78762	0.000129479	0.00207399
MSTRG.61738.4	-2.13417	0.000129729	0.00207656
Zm00001eb282510	1.24293	0.000129837	0.00207685
MSTRG.7966.19	4.46585	0.000132046	0.00210783
Zm00001eb069050	2.83428	0.000132833	0.00211892
Zm00001eb128310	-1.87049	0.000134675	0.00214536
Zm00001eb291540	1.56759	0.000135376	0.00215504
Zm00001eb078290	-1.43549	0.000136353	0.00216761
Zm00001eb268520	-1.0089	0.000136814	0.00217346
Zm00001eb112950	2.35554	0.000139072	0.0022063
Zm00001eb384690	1.21646	0.000139321	0.00220874
Zm00001eb171640	-1.45584	0.000139941	0.00221666
Zm00001eb341580	-2.07026	0.000140012	0.00221666
Zm00001eb104840	-1.4754	0.000141842	0.00224257
Zm00001eb285670	1.20494	0.000142286	0.00224653
Zm00001eb317130	-1.46374	0.000143561	0.00226512
Zm00001eb070790	-1.44737	0.000145754	0.00229287
Zm00001eb023830	1.28633	0.000145824	0.00229287
Zm00001eb165160	1.93311	0.000145924	0.00229287
Zm00001eb130640	-1.52278	0.000146111	0.00229287
Zm00001eb148020	1.39959	0.000146241	0.00229336
Zm00001eb006420	1.12597	0.000146961	0.00230309
Zm00001eb382900	-1.62805	0.000147456	0.00230927
Zm00001eb315850	-1.7667	0.000147664	0.00231098
Zm00001eb286740	1.12356	0.000149266	0.00233289
Zm00001eb283670	2.37749	0.000150044	0.00234348
Zm00001eb184940	1.04528	0.000150166	0.00234381
Zm00001eb150730	1.10797	0.000150713	0.00234985
Zm00001eb199490	1.72793	0.000151445	0.00235813
Zm00001eb061490	-1.4257	0.000151491	0.00235813
MSTRG.33130.7	1.42689	0.00015187	0.00236245
Zm00001eb328620	2.22859	0.000152216	0.00236624
Zm00001eb171500	-1.39913	0.000153054	0.00237767
Zm00001eb139970	2.63739	0.000153312	0.00238008
Zm00001eb254830	1.155	0.000153698	0.00238447
Zm00001eb387450	1.05545	0.000156786	0.0024275
Zm00001eb197260	2.4436	0.000156961	0.00242859
Zm00001eb425990	1.08522	0.00015853	0.00245124
Zm00001eb317020	1.46662	0.000158926	0.00245572
Zm00001eb301720	1.0695	0.000160026	0.00246944
Zm00001eb247580	1.22732	0.000165077	0.00253724
Zm00001eb390520	-1.09207	0.000165409	0.00254038
Zm00001eb273770	-1.83257	0.00016654	0.00255464
Zm00001eb340650	1.51977	0.000167795	0.00257049
Zm00001eb342850	-1.87984	0.000168616	0.00257947
Zm00001eb011820	2.06645	0.000169915	0.00259439
Zm00001eb034830	1.07546	0.000171756	0.00261905
MSTRG.45401.1	3.1926	0.000172613	0.00262694
Zm00001eb171650	-1.55258	0.000174818	0.002657
Zm00001eb017660	-1.55961	0.000175855	0.00267101
MSTRG.69385.2	1.38344	0.000176554	0.00267987
Zm00001eb028610	-3.88533	0.00017774	0.00269611
Zm00001eb346450	-1.48459	0.000178074	0.00269942
Zm00001eb010910	1.34177	0.000178564	0.00270506
Zm00001eb163530	-1.11721	0.000179226	0.00271333
Zm00001eb121900	-1.762	0.000179546	0.0027164
Zm00001eb164940	-1.41896	0.000180891	0.00273318
Zm00001eb246720	1.73134	0.000181875	0.00274625
Zm00001eb363000	-3.62804	0.000182152	0.00274865
Zm00001eb074030	1.70007	0.000182429	0.00275103
Zm00001eb136650	-2.10344	0.000183455	0.0027647
Zm00001eb044280	-1.08444	0.000184063	0.00277027
Zm00001eb009380	-2.15412	0.000184229	0.00277096
Zm00001eb021990	1.5307	0.00018576	0.00279037
Zm00001eb148420	-1.77833	0.000185933	0.00279116
Zm00001eb409700	-2.18487	0.000186288	0.00279468
Zm00001eb116940	-1.35268	0.000186469	0.00279559
Zm00001eb400580	1.46534	0.000186595	0.00279566
Zm00001eb219460	1.72207	0.000187243	0.00280176
Zm00001eb366700	1.60516	0.000187501	0.0028038
Zm00001eb342670	2.81566	0.000188148	0.00281167
Zm00001eb038650	-1.37786	0.0001884	0.00281361
Zm00001eb419590	-1.02782	0.000190338	0.00284073
Zm00001eb345970	1.79119	0.000190604	0.00284288
Zm00001eb128420	-1.08115	0.000191333	0.00285008
Zm00001eb235180	1.63648	0.000192451	0.00286121
Zm00001eb193040	1.45276	0.000193287	0.0028718
Zm00001eb333190	1.24283	0.000193476	0.00287277
MSTRG.56274.11	-1.42849	0.000193706	0.00287434
Zm00001eb335800	1.04042	0.000194015	0.00287709
Zm00001eb374310	-1.87439	0.000194224	0.00287783
Zm00001eb051200	1.65343	0.000194518	0.00287783
Zm00001eb011880	-1.47404	0.000194562	0.00287783
Zm00001eb413250	-1.87158	0.000194988	0.00288105
Zm00001eb368850	1.36664	0.000197936	0.00292028
Zm00001eb228140	-1.16067	0.000198171	0.00292189
Zm00001eb151030	-1.58614	0.000198523	0.00292522
Zm00001eb369660	1.15697	0.000198853	0.00292822
Zm00001eb427300	1.68947	0.000201204	0.00295532
Zm00001eb222660	-1.54859	0.000201421	0.00295664
Zm00001eb288800	1.5629	0.000202291	0.00296579
Zm00001eb247830	1.78542	0.0002023	0.00296579
Zm00001eb196190	1.11719	0.000202606	0.0029684
Zm00001eb144450	1.14446	0.000204788	0.00299604
Zm00001eb110100	1.70484	0.00020488	0.00299604
Zm00001eb411760	1.61292	0.000205213	0.00299683
Zm00001eb095930	-1.21392	0.000205322	0.00299683
Zm00001eb033950	1.00646	0.000205578	0.00299867
Zm00001eb201290	1.10924	0.000206287	0.00300523
Zm00001eb020340	-1.31056	0.000209001	0.00303903
Zm00001eb210780	1.46283	0.000211276	0.00306827
Zm00001eb316520	-1.88535	0.000212841	0.00308539
Zm00001eb171530	-1.74051	0.000212854	0.00308539
Zm00001eb254040	1.1394	0.000218635	0.00316128
Zm00001eb234690	1.5193	0.000218868	0.00316267
MSTRG.8305.1	1.30236	0.000219305	0.00316338
Zm00001eb028850	1.53866	0.000219327	0.00316338
Zm00001eb345290	-1.01847	0.000219478	0.00316359
Zm00001eb207000	-1.83784	0.000220499	0.00317436
Zm00001eb043100	1.35508	0.000221117	0.00318129
Zm00001eb400060	-1.00862	0.000221445	0.00318205
Zm00001eb399820	-3.60491	0.000223278	0.00320442
Zm00001eb188510	1.26058	0.000223858	0.00321075
Zm00001eb250230	1.36371	0.000224587	0.00321641
Zm00001eb023820	1.21105	0.000224669	0.00321641
Zm00001eb407250	1.36196	0.000225079	0.0032203
Zm00001eb184080	1.22826	0.000225642	0.00322379
Zm00001eb330130	2.46697	0.000225741	0.00322379
Zm00001eb025100	-1.73083	0.000226293	0.0032297
MSTRG.45891.1	-1.3865	0.000227475	0.00324456
Zm00001eb380880	-1.15236	0.000228157	0.00325162
Zm00001eb116370	1.03069	0.000228311	0.00325162
Zm00001eb375340	2.06027	0.00022839	0.00325162
Zm00001eb064350	1.25297	0.000228732	0.00325438
Zm00001eb117010	1.86019	0.000229166	0.00325665
Zm00001eb081380	1.04781	0.000230192	0.00326762
Zm00001eb378930	-1.18103	0.000230346	0.00326762
Zm00001eb244000	1.36557	0.000231683	0.00328036
Zm00001eb370460	-1.25781	0.000231851	0.00328074
Zm00001eb028620	2.45288	0.000232526	0.00328828
Zm00001eb123670	2.00318	0.000233468	0.00329959
Zm00001eb001050	1.1085	0.000235133	0.00331706
Zm00001eb365040	1.49853	0.000235307	0.00331749
Zm00001eb382790	1.12928	0.000236397	0.00333083
Zm00001eb046610	1.72745	0.000237586	0.00334555
Zm00001eb214080	-1.40094	0.000240077	0.00337243
Zm00001eb126140	2.05915	0.000241934	0.00339645
Zm00001eb310270	1.03113	0.000244997	0.00343322
MSTRG.61260.6	2.17328	0.000245553	0.00343892
Zm00001eb063450	1.51603	0.000248426	0.00347287
Zm00001eb187210	-1.48139	0.000249361	0.00348384
Zm00001eb387930	1.53215	0.000249748	0.00348505
Zm00001eb038580	1.86203	0.000252484	0.00351265
Zm00001eb363850	-1.1168	0.000257396	0.00357241
Zm00001eb331940	-1.17191	0.000258674	0.00358586
Zm00001eb021200	-1.75927	0.000258911	0.003587
Zm00001eb239620	-1.65148	0.000259095	0.00358739
Zm00001eb059370	1.0227	0.000259731	0.00359405
Zm00001eb129050	-1.78855	0.000260873	0.00360556
Zm00001eb361170	1.73524	0.00026202	0.00361925
Zm00001eb159320	1.12165	0.000262692	0.00362637
Zm00001eb294350	1.28377	0.000263219	0.00363148
Zm00001eb167290	-1.58833	0.00026432	0.00364234
Zm00001eb038250	-1.25408	0.000265902	0.00366196
Zm00001eb147960	-1.69631	0.00026787	0.00368469
Zm00001eb073030	1.2572	0.000271192	0.00372375
Zm00001eb434260	-1.66675	0.000272636	0.00373569
Zm00001eb408140	-1.28935	0.000272682	0.00373569
Zm00001eb318150	1.1983	0.000272707	0.00373569
Zm00001eb419530	6.82004	0.000273536	0.00374412
Zm00001eb123820	1.49488	0.000278365	0.00380421
Zm00001eb104660	-1.4792	0.000279866	0.00382247
Zm00001eb141370	2.11418	0.000280239	0.00382309
Zm00001eb279190	1.09638	0.000280241	0.00382309
Zm00001eb243640	-1.27287	0.000282265	0.00384772
Zm00001eb323350	1.26927	0.000283254	0.00385512
Zm00001eb206730	1.09172	0.000283546	0.00385682
Zm00001eb253030	1.27831	0.000284226	0.00386381
Zm00001eb256910	1.03021	0.000285544	0.00387944
Zm00001eb302630	-3.39795	0.000286463	0.00388511
Zm00001eb313700	1.37127	0.000286659	0.0038852
Zm00001eb153280	-1.04577	0.000287021	0.00388585
Zm00001eb397810	-1.75259	0.000288076	0.00389331
Zm00001eb333390	-1.97448	0.000291226	0.00393346
Zm00001eb389630	-1.05798	0.000291386	0.00393346
Zm00001eb186590	-2.60363	0.000293443	0.00395678
Zm00001eb096980	-1.05642	0.000293455	0.00395678
Zm00001eb379240	1.12293	0.000298982	0.00402578
Zm00001eb260810	-1.55169	0.000299094	0.00402578
Zm00001eb230270	-1.60868	0.0002994	0.00402757
Zm00001eb347010	1.16233	0.000299762	0.00403009
Zm00001eb243480	1.4335	0.000302406	0.00406009
Zm00001eb234980	-1.26172	0.000302518	0.00406009
Zm00001eb179260	-1.22672	0.00030356	0.00406938
Zm00001eb257020	2.20243	0.000304387	0.00407575
Zm00001eb052670	2.12078	0.000306016	0.00409282
Zm00001eb309390	-1.34198	0.000306588	0.00409809
Zm00001eb036780	1.77906	0.000307122	0.0041005
Zm00001eb322220	-1.61007	0.000308524	0.0041158
Zm00001eb017260	-1.47637	0.000308773	0.0041158
Zm00001eb307440	-1.02347	0.000309557	0.00412342
Zm00001eb271050	-1.04572	0.000309728	0.00412342
Zm00001eb071650	1.94869	0.000310677	0.00413367
Zm00001eb099930	1.31331	0.000311628	0.00414245
Zm00001eb141610	1.10357	0.000313773	0.00416293
Zm00001eb157830	1.97738	0.000314597	0.00417147
Zm00001eb176420	-2.2617	0.000315816	0.00418256
Zm00001eb011900	-1.45085	0.000315975	0.00418256
Zm00001eb174520	2.16048	0.00031651	0.00418713
Zm00001eb110240	1.34079	0.000318053	0.00420286
Zm00001eb351030	1.07278	0.000318514	0.00420657
Zm00001eb036050	1.24939	0.000321363	0.00423695
Zm00001eb252530	1.55472	0.000326562	0.00429816
Zm00001eb073550	1.55314	0.000327275	0.00430329
Zm00001eb058150	1.17238	0.000328983	0.00432021
Zm00001eb327360	-2.43454	0.000330902	0.00434295
Zm00001eb033480	-1.0126	0.000331586	0.00434946
Zm00001eb111970	-1.559	0.000332077	0.00435344
Zm00001eb222840	-1.35285	0.0003346	0.00438353
Zm00001eb051910	2.01884	0.000334751	0.00438353
Zm00001eb009990	-1.6164	0.000335477	0.00439057
Zm00001eb238570	2.22658	0.000335791	0.00439219
Zm00001eb363940	-1.41739	0.000337953	0.00441051
Zm00001eb254990	1.09056	0.000338419	0.00441411
Zm00001eb072200	2.42908	0.000338611	0.00441414
Zm00001eb372490	-2.00263	0.000339234	0.00441976
Zm00001eb335050	-1.91586	0.000340059	0.00442665
Zm00001eb063090	1.3263	0.000340145	0.00442665
Zm00001eb307490	1.17345	0.000342228	0.00444877
Zm00001eb276740	-1.5611	0.000343787	0.00446403
Zm00001eb379310	-1.12434	0.000344177	0.00446409
Zm00001eb377500	1.48596	0.000346571	0.00448927
Zm00001eb324290	-1.44986	0.000346699	0.00448927
Zm00001eb214560	1.03005	0.000351248	0.0045431
Zm00001eb222540	-1.74822	0.000351715	0.00454407
Zm00001eb088530	-1.78801	0.000355667	0.0045849
Zm00001eb191350	1.2419	0.000358353	0.0046144
Zm00001eb402170	2.59195	0.000359625	0.00462597
Zm00001eb344730	-1.78266	0.000359652	0.00462597
Zm00001eb336310	1.07895	0.000365222	0.00468462
Zm00001eb289320	2.00407	0.0003669	0.00470095
Zm00001eb054710	1.04146	0.000367217	0.00470241
Zm00001eb384900	-1.26783	0.000368105	0.00471118
Zm00001eb072900	-1.28507	0.000368961	0.00471952
Zm00001eb146840	1.52374	0.000370601	0.00473528
MSTRG.1365.5	-1.29481	0.000373581	0.00477072
Zm00001eb329280	1.39875	0.000375359	0.00479079
Zm00001eb258470	1.61312	0.000376097	0.00479756
Zm00001eb167720	-1.13672	0.000379135	0.004831
Zm00001eb219470	1.6032	0.000381062	0.00485289
Zm00001eb375710	1.03072	0.000383914	0.00488384
Zm00001eb406590	1.47117	0.000387553	0.00491665
Zm00001eb417550	1.30861	0.000388855	0.00493046
Zm00001eb062300	1.25382	0.000389131	0.00493126
Zm00001eb310370	1.65049	0.000390659	0.00494792
Zm00001eb249280	1.00408	0.000391284	0.00495313
Zm00001eb193360	-1.35504	0.000392201	0.00496098
Zm00001eb155060	-1.1823	0.000393318	0.00496802
Zm00001eb214730	1.58923	0.000395996	0.00499913
Zm00001eb325430	-1.57343	0.000398137	0.00501897
Zm00001eb232960	-1.66358	0.000400823	0.00504906
Zm00001eb101420	1.25356	0.000401659	0.00505684
Zm00001eb326420	1.15299	0.000402012	0.00505854
Zm00001eb069630	-2.08634	0.000402262	0.00505894
Zm00001eb400390	-1.55461	0.00040316	0.00506748
Zm00001eb286930	1.24051	0.000404885	0.00508366
Zm00001eb431210	-1.06141	0.000405366	0.00508694
Zm00001eb316910	-2.09235	0.000407001	0.00510469
Zm00001eb321820	2.13913	0.000407737	0.00510977
Zm00001eb252540	1.21777	0.000407847	0.00510977
Zm00001eb037990	1.28639	0.000411309	0.00514561
Zm00001eb209690	-2.02931	0.000411374	0.00514561
Zm00001eb298250	1.56035	0.000416436	0.00520052
Zm00001eb068550	1.11605	0.000417307	0.00520578
Zm00001eb282340	1.75451	0.000417596	0.00520659
Zm00001eb343240	-1.37992	0.000418677	0.00521445
Zm00001eb359950	-1.71883	0.000419462	0.00521862
Zm00001eb235260	-1.24097	0.00041999	0.00522239
Zm00001eb345840	-1.46674	0.000421208	0.00523254
Zm00001eb008920	1.92244	0.000421258	0.00523254
Zm00001eb033870	-1.6248	0.000424387	0.00525814
Zm00001eb015050	-1.81317	0.000424447	0.00525814
Zm00001eb367240	-1.63223	0.000424453	0.00525814
Zm00001eb096820	1.22079	0.000425129	0.0052637
Zm00001eb221090	-2.3281	0.000426629	0.00527664
Zm00001eb009730	1.36995	0.000428174	0.00529292
Zm00001eb095550	1.31731	0.00042851	0.00529424
Zm00001eb255210	1.27418	0.000429077	0.00529842
Zm00001eb117460	1.1558	0.000431066	0.00531733
Zm00001eb222080	-1.17279	0.000432059	0.00532673
Zm00001eb150950	-1.74628	0.00043949	0.00540971
Zm00001eb095750	-1.12495	0.000441046	0.00542599
Zm00001eb352180	1.20005	0.0004427	0.00544344
Zm00001eb315430	1.27844	0.000443104	0.00544553
Zm00001eb242750	1.19853	0.000444869	0.00546432
Zm00001eb099670	1.05664	0.000446058	0.00547313
Zm00001eb171560	-1.34233	0.000447396	0.00548387
Zm00001eb163460	3.94023	0.0004495	0.00549914
Zm00001eb154000	-1.41936	0.000449602	0.00549914
Zm00001eb377130	-1.03087	0.000453422	0.00554294
Zm00001eb061550	-1.37605	0.0004556	0.00556292
Zm00001eb219570	1.07277	0.000455876	0.00556292
Zm00001eb345440	-2.46047	0.000456017	0.00556292
Zm00001eb173330	-1.2061	0.000463154	0.00563813
Zm00001eb380680	1.12766	0.000463789	0.00564289
Zm00001eb268500	1.32464	0.000465946	0.00566616
Zm00001eb022890	1.2137	0.000469723	0.00570012
Zm00001eb057000	1.57718	0.000471968	0.00572138
Zm00001eb285080	-1.04883	0.000474073	0.0057439
Zm00001eb326880	-1.09755	0.000476789	0.00577107
Zm00001eb129660	2.36011	0.000476973	0.00577107
Zm00001eb293780	-1.55279	0.000477167	0.00577107
Zm00001eb194640	1.3044	0.000477445	0.00577107
Zm00001eb111990	-1.14772	0.000477717	0.00577107
Zm00001eb109140	-1.74456	0.00047781	0.00577107
Zm00001eb286950	1.93808	0.000479653	0.00578729
Zm00001eb395360	-2.06581	0.000482934	0.00582083
Zm00001eb335510	-2.43273	0.000486129	0.00585264
Zm00001eb402880	1.21242	0.000486331	0.00585264
Zm00001eb346790	3.26074	0.000491361	0.00590703
Zm00001eb136110	-1.76948	0.000497432	0.00596455
Zm00001eb050900	-1.73515	0.00050264	0.00601766
Zm00001eb209330	-1.49122	0.000503522	0.00602511
Zm00001eb239550	1.49757	0.000505352	0.00604389
Zm00001eb373940	2.16943	0.000509715	0.00608664
Zm00001eb413300	1.30827	0.000513583	0.00612022
Zm00001eb356010	3.57349	0.000514094	0.00612066
Zm00001eb189400	-1.11668	0.000514148	0.00612066
Zm00001eb242920	-1.63312	0.00051549	0.00613348
Zm00001eb050460	-1.21709	0.000516958	0.0061478
Zm00001eb395370	-2.16805	0.000519005	0.00616581
Zm00001eb250610	1.04921	0.000521946	0.00619441
Zm00001eb071390	1.21583	0.000522889	0.00620241
MSTRG.32937.1	-3.08131	0.000523926	0.00621154
Zm00001eb010830	2.00169	0.000526242	0.00623581
Zm00001eb250590	1.383	0.000527042	0.00624209
Zm00001eb194110	1.01829	0.000527567	0.00624512
Zm00001eb329990	1.695	0.000529707	0.00626726
Zm00001eb111590	1.19323	0.000529978	0.00626727
Zm00001eb133810	1.37798	0.000531974	0.00628445
Zm00001eb034540	-2.10481	0.000533492	0.00629917
Zm00001eb186150	1.03665	0.000536539	0.00633193
Zm00001eb382070	-1.13722	0.000540416	0.00637119
Zm00001eb098880	-1.25531	0.000540754	0.00637193
Zm00001eb146170	-1.0549	0.000544937	0.00641796
Zm00001eb214200	-2.03953	0.000546485	0.00643292
Zm00001eb302300	1.15831	0.000547328	0.00643631
Zm00001eb240750	1.55638	0.000558336	0.00654395
Zm00001eb162620	-1.16069	0.000558458	0.00654395
Zm00001eb355410	-2.57332	0.0005627	0.00658368
Zm00001eb398370	-1.59574	0.000567703	0.00662372
MSTRG.55881.19	-1.90343	0.000567837	0.00662372
Zm00001eb082800	1.43343	0.000570898	0.00665608
Zm00001eb254690	1.82005	0.00057261	0.00667268
Zm00001eb354360	-1.55341	0.000573616	0.00668104
Zm00001eb328470	1.72339	0.000575069	0.0066946
Zm00001eb338790	1.29636	0.000576107	0.00670332
Zm00001eb127690	1.04549	0.000579897	0.00674402
Zm00001eb373120	1.12597	0.000580938	0.00674937
MSTRG.24936.2	-3.26916	0.000582008	0.00675841
Zm00001eb074180	-1.39483	0.00058269	0.00676294
Zm00001eb049040	3.37921	0.000583454	0.00676842
Zm00001eb159000	-1.83269	0.000584253	0.00677429
Zm00001eb092720	1.07425	0.000585818	0.00678904
Zm00001eb044970	1.10469	0.000594428	0.00687862
Zm00001eb423830	-1.29018	0.000594438	0.00687862
MSTRG.38538.9	1.1097	0.000598334	0.00692025
Zm00001eb431420	1.52053	0.000600607	0.00693961
Zm00001eb157460	1.88871	0.000603137	0.00696538
Zm00001eb171630	-1.28678	0.00060596	0.00699449
Zm00001eb210180	-2.13097	0.000607704	0.00701113
Zm00001eb165320	1.26041	0.000609894	0.00703289
Zm00001eb123800	-2.04307	0.000611645	0.00704257
Zm00001eb127710	1.06429	0.000616172	0.00708766
Zm00001eb432170	-1.2857	0.000620618	0.00712819
MSTRG.65606.3	1.49027	0.000622612	0.00714754
Zm00001eb117540	-1.45724	0.00062363	0.00715569
Zm00001eb087420	1.42934	0.000624731	0.00716478
Zm00001eb060660	-1.05713	0.000625577	0.00717093
Zm00001eb179900	-1.44792	0.000626334	0.00717606
Zm00001eb017150	1.11915	0.000626682	0.00717649
Zm00001eb220730	-2.5732	0.000627469	0.0071794
Zm00001eb336790	1.1426	0.000627555	0.0071794
Zm00001eb395130	1.83562	0.000631699	0.00722212
Zm00001eb344100	-2.06406	0.000631912	0.00722212
Zm00001eb131140	1.45815	0.000632267	0.00722261
Zm00001eb174630	-1.08624	0.000635556	0.00724578
Zm00001eb045960	-1.93748	0.000635692	0.00724578
Zm00001eb167770	1.06178	0.00063664	0.00724578
Zm00001eb116580	-1.36894	0.000636705	0.00724578
Zm00001eb010480	-1.05782	0.000636794	0.00724578
Zm00001eb165300	-1.52151	0.000637109	0.00724578
Zm00001eb163270	-1.50942	0.000638732	0.00726068
Zm00001eb259890	1.83558	0.000639112	0.00726145
Zm00001eb286050	-1.39567	0.000640237	0.00726709
Zm00001eb061080	2.14485	0.000641203	0.00727451
Zm00001eb111020	-1.28683	0.000644344	0.00730656
Zm00001eb215210	1.01945	0.000647215	0.00733194
Zm00001eb428290	-1.42415	0.000648292	0.00734055
Zm00001eb038060	-1.45492	0.000648844	0.00734322
Zm00001eb360030	1.13613	0.000650434	0.00735403
Zm00001eb428020	-1.02385	0.000652254	0.00737101
Zm00001eb001060	1.00855	0.000655581	0.00740126
Zm00001eb079270	1.11441	0.000659668	0.00743666
Zm00001eb028490	-1.06043	0.000665374	0.00748867
Zm00001eb110630	1.43784	0.000665897	0.00748867
Zm00001eb270400	-2.76002	0.000668464	0.0075139
Zm00001eb335080	1.30384	0.000675381	0.00757406
Zm00001eb130220	1.16275	0.00067545	0.00757406
Zm00001eb257280	1.02523	0.000679703	0.0076107
Zm00001eb430020	2.18667	0.000683929	0.0076541
Zm00001eb296590	1.16375	0.000684556	0.0076541
Zm00001eb006360	2.15855	0.000685058	0.00765437
Zm00001eb065650	1.38154	0.000693116	0.00773473
Zm00001eb222130	-1.47318	0.000694829	0.00775011
Zm00001eb404170	-1.21961	0.000695751	0.00775666
Zm00001eb189180	1.51809	0.000704353	0.00784502
Zm00001eb181420	1.80445	0.00070542	0.00785313
Zm00001eb424380	1.46995	0.000706225	0.00785833
Zm00001eb327820	1.62154	0.000711399	0.00790451
Zm00001eb167300	1.02276	0.000713553	0.00792085
Zm00001eb075550	-2.05501	0.000714662	0.00792936
Zm00001eb163940	1.10506	0.000715631	0.00793631
MSTRG.50049.5	1.38496	0.000716208	0.00793892
Zm00001eb154120	1.96108	0.000717322	0.00794367
Zm00001eb147260	1.44512	0.000719108	0.00795964
Zm00001eb158300	-1.35646	0.000722963	0.00799849
MSTRG.18339.13	-1.8816	0.000727106	0.00804048
Zm00001eb093630	-1.16252	0.000729709	0.00806542
MSTRG.10833.1	1.65399	0.000731325	0.00807943
Zm00001eb287860	1.30409	0.000732974	0.00809379
Zm00001eb319850	-1.64387	0.000734034	0.00809778
Zm00001eb195920	-1.22269	0.000736961	0.00812621
Zm00001eb423880	1.38408	0.000743812	0.00819005
MSTRG.68694.1	2.20308	0.000744381	0.00819243
Zm00001eb122890	1.04296	0.000745906	0.00820532
Zm00001eb173280	-1.54985	0.00075103	0.00824994
Zm00001eb352030	1.02601	0.000752789	0.00826143
Zm00001eb360390	-1.03665	0.000754197	0.00826305
Zm00001eb198900	1.63456	0.000754315	0.00826305
Zm00001eb400620	-2.87074	0.000754362	0.00826305
Zm00001eb195400	2.18821	0.000757254	0.0082908
Zm00001eb209450	1.51744	0.000765597	0.00837029
Zm00001eb328280	2.07634	0.00076802	0.00838886
Zm00001eb174670	-1.04413	0.000771358	0.00841739
Zm00001eb315760	1.26219	0.000777858	0.00848033
Zm00001eb112680	1.13695	0.00078265	0.00851656
MSTRG.12602.5	1.59094	0.000783158	0.00851808
Zm00001eb017790	1.45533	0.000790327	0.00859203
Zm00001eb050740	1.26259	0.000791189	0.00859736
Zm00001eb276250	1.54502	0.000792147	0.00860374
Zm00001eb145500	1.02495	0.000793792	0.00861353
Zm00001eb247420	1.10088	0.000795136	0.00862408
Zm00001eb204850	-1.23748	0.000795892	0.00862824
Zm00001eb168590	1.85959	0.000800993	0.00867089
Zm00001eb221280	1.66376	0.000801028	0.00867089
Zm00001eb091200	-1.01695	0.000801322	0.00867089
Zm00001eb124530	1.13082	0.000802221	0.00867656
Zm00001eb187040	1.1257	0.000803157	0.00868264
Zm00001eb309580	-1.18372	0.000806741	0.00871325
Zm00001eb430000	1.85283	0.00081236	0.00876986
Zm00001eb119410	-1.47579	0.000815691	0.00879762
Zm00001eb002420	1.23115	0.00081711	0.00880883
Zm00001eb298460	3.56924	0.000822085	0.00885834
Zm00001eb400990	-1.10099	0.000825187	0.00888763
Zm00001eb388030	-1.23194	0.000827893	0.0089084
Zm00001eb301170	-1.51743	0.000828268	0.0089084
Zm00001eb053310	-1.16529	0.000834227	0.00895587
Zm00001eb416330	1.13625	0.000835493	0.00896115
Zm00001eb142620	-1.09821	0.000836559	0.00896844
Zm00001eb010340	1.03763	0.000839255	0.00899318
Zm00001eb017760	1.60286	0.000857458	0.00916705
MSTRG.6097.2	2.25227	0.000861905	0.00920185
Zm00001eb122630	-1.25388	0.000864155	0.00922163
Zm00001eb300630	1.14413	0.000867089	0.00924443
Zm00001eb238030	-1.83566	0.000868901	0.00925949
Zm00001eb317440	1.47649	0.000872621	0.00929059
Zm00001eb337270	-1.72462	0.000873458	0.00929523
Zm00001eb246010	1.64312	0.000880806	0.00936053
Zm00001eb352800	1.80441	0.000883639	0.00938634
Zm00001eb101510	1.96936	0.000888715	0.00943135
Zm00001eb006690	1.1922	0.000889097	0.00943135
Zm00001eb373340	1.09567	0.000901798	0.00955296
Zm00001eb151420	-1.81589	0.000908221	0.00961221
Zm00001eb060260	1.17103	0.000914415	0.00967335
Zm00001eb238070	-1.87145	0.000948023	0.00998332
Zm00001eb277130	-1.32538	0.000949132	0.00998831
Zm00001eb040650	1.53245	0.000949359	0.00998831
Zm00001eb289470	1.18933	0.00095446	0.0100331
Zm00001eb314580	2.46624	0.000954479	0.0100331
Zm00001eb043480	-1.43762	0.000957969	0.0100606
Zm00001eb127750	1.10644	0.000959727	0.0100745
Zm00001eb088500	1.02436	0.00096957	0.0101549
Zm00001eb427520	4.03609	0.000973549	0.0101905
Zm00001eb408260	-1.19134	0.000980132	0.0102516
Zm00001eb228100	-1.10532	0.000983355	0.0102714
Zm00001eb173060	1.22142	0.000984196	0.0102738
Zm00001eb010620	-1.08963	0.000985395	0.0102746
Zm00001eb028010	-1.53807	0.000985436	0.0102746
Zm00001eb191060	-1.1573	0.000985949	0.0102753
Zm00001eb390170	2.235	0.000992958	0.0103262
Zm00001eb080540	-2.02442	0.00100031	0.0103923
Zm00001eb192200	1.47507	0.00101506	0.0105219
Zm00001eb295860	1.08943	0.00101906	0.0105587
Zm00001eb206400	1.15715	0.00102198	0.0105842
Zm00001eb150370	-1.04083	0.00102649	0.0106262
Zm00001eb155410	1.42558	0.00102959	0.0106535
Zm00001eb406470	-3.00966	0.00103536	0.0106989
Zm00001eb008160	-1.37593	0.00103685	0.0107095
Zm00001eb415950	1.17905	0.00104187	0.0107518
Zm00001eb407210	-1.11767	0.00104694	0.0107897
Zm00001eb104520	1.00874	0.0010478	0.0107938
Zm00001eb066880	2.19075	0.00104982	0.0108098
Zm00001eb405040	-1.10341	0.00105674	0.0108665
Zm00001eb336930	1.22979	0.0010645	0.0109269
Zm00001eb127000	1.8072	0.00107116	0.0109889
Zm00001eb213180	1.03208	0.00107185	0.0109889
Zm00001eb251880	1.16696	0.00107196	0.0109889
Zm00001eb378590	-1.15136	0.00107594	0.0110249
Zm00001eb232000	-1.40094	0.0010931	0.011168
Zm00001eb076410	1.64469	0.00109333	0.011168
Zm00001eb078720	-3.34258	0.00110065	0.0112333
Zm00001eb021020	-1.00408	0.00110267	0.011244
Zm00001eb207360	1.85888	0.00110581	0.0112661
Zm00001eb166410	-1.18151	0.00110901	0.0112889
MSTRG.64396.24	1.71909	0.00111141	0.0113083
Zm00001eb056870	1.35377	0.00111224	0.0113118
Zm00001eb083510	-2.22708	0.00113028	0.0114851
Zm00001eb031170	1.64393	0.00113692	0.0115425
Zm00001eb244410	-1.86324	0.00113786	0.0115469
Zm00001eb283840	1.60716	0.00113849	0.0115469
Zm00001eb007040	3.26039	0.00113885	0.0115469
Zm00001eb403780	-2.13839	0.00114498	0.0115938
Zm00001eb239760	-1.4582	0.00115254	0.0116552
Zm00001eb051970	1.02247	0.00115883	0.0117137
Zm00001eb147890	1.23036	0.00115979	0.0117183
Zm00001eb008880	-1.62288	0.00117097	0.0118209
Zm00001eb122720	1.41844	0.00117224	0.0118266
Zm00001eb261490	-1.5358	0.00117256	0.0118266
Zm00001eb009430	-1.17297	0.001176	0.0118542
MSTRG.44977.1	2.86923	0.00117631	0.0118542
Zm00001eb391000	1.56328	0.00118012	0.0118874
Zm00001eb379110	1.06793	0.00118376	0.0119188
Zm00001eb074200	-1.08252	0.00118499	0.011926
Zm00001eb194170	-1.175	0.00118794	0.0119402
Zm00001eb018010	-1.88887	0.00119544	0.0119948
Zm00001eb055730	1.16131	0.00119819	0.012012
Zm00001eb386390	-1.05424	0.001205	0.0120698
Zm00001eb079000	1.01137	0.0012142	0.0121514
Zm00001eb193700	1.44739	0.00121764	0.0121806
MSTRG.8764.2	-1.41201	0.00121959	0.0121948
Zm00001eb425270	1.39967	0.00122509	0.0122429
Zm00001eb012160	-1.16307	0.00122677	0.0122508
Zm00001eb255750	-1.21004	0.0012344	0.0123163
Zm00001eb337340	1.08285	0.00123772	0.0123442
Zm00001eb012360	1.67357	0.0012415	0.0123659
Zm00001eb111350	1.04838	0.0012517	0.0124375
Zm00001eb294530	-1.25083	0.00125884	0.0124966
Zm00001eb203920	1.99314	0.00125897	0.0124966
Zm00001eb118880	-1.01993	0.00125947	0.0124966
Zm00001eb190930	-1.03516	0.00126374	0.0125336
Zm00001eb369460	-1.71296	0.00127983	0.0126661
Zm00001eb370030	-1.03269	0.0012839	0.0126955
Zm00001eb270580	-1.31908	0.00129214	0.0127607
Zm00001eb274870	1.25072	0.00130113	0.0128385
Zm00001eb277100	2.40197	0.00130173	0.0128389
Zm00001eb421850	1.61543	0.00130482	0.0128584
Zm00001eb164960	1.36113	0.00131642	0.0129618
Zm00001eb121470	-2.08477	0.00131934	0.0129758
Zm00001eb284190	1.0867	0.0013311	0.0130786
Zm00001eb300130	-1.06548	0.00133223	0.0130841
Zm00001eb115200	-1.00716	0.00133439	0.0130998
Zm00001eb291260	-1.0095	0.00134567	0.0131993
Zm00001eb144520	-2.17608	0.00135219	0.013252
Zm00001eb421700	-1.24422	0.00136467	0.0133517
Zm00001eb187050	-1.20122	0.00136783	0.013377
Zm00001eb084480	-1.98643	0.0013691	0.0133838
MSTRG.19705.1	2.2794	0.00137634	0.0134432
Zm00001eb356270	-2.09915	0.00137939	0.0134673
Zm00001eb075270	1.3991	0.00138321	0.0134933
MSTRG.24326.3	2.54551	0.00138534	0.0135084
Zm00001eb374810	1.53634	0.00139077	0.01355
Zm00001eb134010	-1.46417	0.00140262	0.0136424
Zm00001eb320980	1.14091	0.001404	0.0136501
Zm00001eb315640	2.45115	0.00140783	0.0136759
Zm00001eb379850	-1.0845	0.00141513	0.0137352
Zm00001eb421720	1.40136	0.00142515	0.013821
Zm00001eb230410	2.00587	0.00143625	0.0138938
Zm00001eb076810	1.16114	0.00143954	0.0139141
Zm00001eb323450	1.26079	0.00144164	0.0139284
Zm00001eb169090	2.70387	0.00147085	0.0141634
MSTRG.10289.2	2.50515	0.00147617	0.0142029
Zm00001eb417950	-1.47288	0.0014836	0.0142566
Zm00001eb413260	-1.54767	0.00148517	0.0142649
Zm00001eb096930	1.61051	0.0014857	0.0142649
Zm00001eb250540	1.71097	0.001487	0.0142656
Zm00001eb206280	-1.91096	0.00149335	0.0143147
Zm00001eb152770	-1.67511	0.00149719	0.0143396
Zm00001eb080910	2.27923	0.00150843	0.0144234
Zm00001eb374190	-1.82462	0.00151025	0.0144349
MSTRG.13530.4	-1.18599	0.00151516	0.0144677
Zm00001eb044260	-1.40389	0.00152293	0.0145321
Zm00001eb196790	-1.68832	0.0015374	0.01464
Zm00001eb038090	3.08062	0.00154848	0.0147274
Zm00001eb319210	-1.44251	0.0015527	0.0147615
Zm00001eb345750	-1.30691	0.00155379	0.0147658
Zm00001eb282210	1.43061	0.00156236	0.0148318
Zm00001eb435590	1.15311	0.00156494	0.0148395
Zm00001eb343870	-1.23777	0.00157161	0.0148863
MSTRG.50049.1	1.44891	0.00157558	0.0149117
Zm00001eb067590	-1.07913	0.00158133	0.0149505
Zm00001eb388830	1.10027	0.00158162	0.0149505
Zm00001eb257610	-1.06141	0.00158523	0.0149605
MSTRG.57702.7	-4.06327	0.00158525	0.0149605
Zm00001eb331070	-3.33205	0.0015892	0.0149855
Zm00001eb321830	-1.44451	0.00159961	0.0150714
Zm00001eb171510	-1.40156	0.00162035	0.0152359
Zm00001eb008830	1.46671	0.001625	0.0152734
Zm00001eb292850	-2.22599	0.0016283	0.0152982
Zm00001eb260700	-1.73954	0.00163455	0.0153383
Zm00001eb119040	1.15883	0.00163564	0.0153423
Zm00001eb164120	-1.23757	0.00163738	0.0153462
Zm00001eb296180	-1.39879	0.00164302	0.0153866
Zm00001eb171580	-1.34799	0.00166028	0.0155357
Zm00001eb374500	1.22905	0.00166645	0.0155809
Zm00001eb027760	1.54336	0.00166857	0.0155881
Zm00001eb162050	-3.26573	0.00167661	0.0156468
Zm00001eb225970	-1.22927	0.00167688	0.0156468
Zm00001eb252690	1.2915	0.00167919	0.0156485
Zm00001eb295580	1.46259	0.00167935	0.0156485
Zm00001eb013130	1.79983	0.00167976	0.0156485
Zm00001eb319020	1.93909	0.0016809	0.0156529
Zm00001eb309030	-1.02277	0.00168414	0.0156705
Zm00001eb197170	2.19035	0.00169842	0.015778
Zm00001eb195230	-1.05622	0.00170007	0.015787
Zm00001eb245000	1.2525	0.00170909	0.0158517
Zm00001eb398890	1.63826	0.00171057	0.015859
Zm00001eb272430	1.30532	0.00171687	0.0158969
Zm00001eb328390	1.68072	0.00171943	0.0159094
Zm00001eb170150	-1.4053	0.00172594	0.0159583
Zm00001eb346270	2.34531	0.00172609	0.0159583
Zm00001eb176780	1.45046	0.00172691	0.0159595
Zm00001eb225230	1.5302	0.00173201	0.0160002
Zm00001eb019930	1.84732	0.00173538	0.0160249
Zm00001eb405910	-1.8249	0.001739	0.0160484
Zm00001eb373260	-2.45737	0.00174272	0.0160717
Zm00001eb346560	-1.19401	0.00174382	0.0160717
Zm00001eb123560	-1.34104	0.0017446	0.0160717
Zm00001eb424060	1.71657	0.00177024	0.0162691
Zm00001eb253650	-3.09547	0.00179671	0.0164796
Zm00001eb056580	1.45539	0.0018006	0.0165088
Zm00001eb358860	-1.06791	0.00180163	0.0165117
MSTRG.48024.17	4.05788	0.00181084	0.0165764
Zm00001eb335970	-1.28682	0.00181257	0.0165792
Zm00001eb312090	1.54939	0.00181387	0.0165846
Zm00001eb020380	-1.39227	0.00182992	0.0166787
Zm00001eb367890	1.07159	0.00183439	0.0167129
Zm00001eb068400	-1.02533	0.00184084	0.016759
Zm00001eb315010	1.04865	0.00184162	0.016759
Zm00001eb372960	1.07034	0.00184361	0.0167705
Zm00001eb211410	-1.14146	0.00184871	0.0168061
Zm00001eb291270	1.0125	0.0018497	0.0168061
Zm00001eb082390	1.34403	0.00185843	0.0168788
Zm00001eb351920	-1.40225	0.00186795	0.0169586
Zm00001eb087410	1.65389	0.00187113	0.0169808
Zm00001eb305670	1.94093	0.00187503	0.0169962
MSTRG.43808.1	1.36817	0.00187734	0.0170039
Zm00001eb387270	-1.44262	0.0018798	0.0170195
Zm00001eb088260	3.48479	0.00191216	0.0172452
Zm00001eb392550	-1.66771	0.00191828	0.0172869
Zm00001eb138330	1.49178	0.00193192	0.0173895
Zm00001eb100140	1.44488	0.00195433	0.0175776
Zm00001eb048040	-1.89594	0.00196439	0.0176486
Zm00001eb242690	1.69483	0.00196451	0.0176486
Zm00001eb315790	1.14345	0.00196727	0.0176665
Zm00001eb037860	1.23384	0.00198296	0.0177799
Zm00001eb219330	1.269	0.00201701	0.0180433
Zm00001eb209750	1.44792	0.00202581	0.0181011
Zm00001eb364930	2.12963	0.00203309	0.0181522
Zm00001eb102530	2.08488	0.00203742	0.0181838
Zm00001eb163330	-1.04636	0.00203874	0.0181886
Zm00001eb168290	-1.70497	0.00204256	0.0182016
Zm00001eb069400	-1.54172	0.00204376	0.0182053
Zm00001eb430270	-2.27801	0.00205068	0.0182529
Zm00001eb404920	1.03603	0.0020711	0.0184135
Zm00001eb341630	1.74545	0.00207973	0.0184602
Zm00001eb002510	1.58129	0.00208034	0.0184602
Zm00001eb159400	1.83097	0.00208311	0.0184707
Zm00001eb020170	1.38086	0.0020841	0.0184724
Zm00001eb256360	-1.24708	0.00208847	0.0184969
MSTRG.48024.9	1.56974	0.00210092	0.0185647
Zm00001eb100190	-1.10299	0.00210855	0.018625
Zm00001eb398880	1.48785	0.00211156	0.0186355
Zm00001eb053730	1.30285	0.00211616	0.0186542
Zm00001eb126400	1.4457	0.00211669	0.0186542
Zm00001eb333290	3.23672	0.00212763	0.0187293
Zm00001eb378130	1.19639	0.00212956	0.0187391
Zm00001eb427810	-1.21518	0.0021349	0.0187719
Zm00001eb260290	1.39459	0.00214449	0.0188348
Zm00001eb369540	1.10979	0.00215095	0.0188701
MSTRG.68254.2	2.42764	0.00216914	0.0190153
Zm00001eb218860	1.55651	0.00217509	0.019053
Zm00001eb256010	-1.25065	0.00217615	0.0190551
Zm00001eb143700	-1.01342	0.00217854	0.0190661
Zm00001eb035240	1.64354	0.00217906	0.0190661
Zm00001eb285290	1.37798	0.0021816	0.0190812
Zm00001eb273090	1.36371	0.00218966	0.0191228
Zm00001eb043000	1.04155	0.00220034	0.0191944
Zm00001eb226470	-1.16019	0.00220793	0.0192461
Zm00001eb417190	1.03371	0.00221225	0.0192765
Zm00001eb151060	1.03367	0.00221498	0.0192931
Zm00001eb120010	1.26405	0.00222095	0.0193377
MSTRG.38251.2	-1.89416	0.00222811	0.0193855
Zm00001eb227740	1.06553	0.00224049	0.0194786
Zm00001eb231850	1.00471	0.00224242	0.0194881
Zm00001eb136330	1.96878	0.00224469	0.0195005
Zm00001eb227750	1.06599	0.00224736	0.0195164
Zm00001eb009540	-1.23394	0.00225991	0.0196033
Zm00001eb227640	1.1357	0.00226276	0.0196207
Zm00001eb189370	1.45114	0.00226479	0.019631
Zm00001eb431640	-1.00374	0.00227112	0.0196785
Zm00001eb008520	1.10189	0.00227816	0.0197069
Zm00001eb283860	1.45795	0.00228049	0.0197069
Zm00001eb074290	-1.11069	0.00228206	0.0197069
[truncated: 408 more rows]

## Sheet: Table S3
Table S3. DEGs of OE compared to WT under 100 mM NaCl treatment.
GeneID	log2FoldChange	pvalue	padj
Zm00001eb214080	-6.7041	1.27945e-48	2.74059e-44
Zm00001eb223570	5.11686	1.49985e-31	1.18716e-27
MSTRG.47303.5	-14.9572	1.66269e-31	1.18716e-27
Zm00001eb209630	4.21103	3.37705e-31	1.80841e-27
Zm00001eb390170	6.41374	7.6542e-30	3.27906e-26
Zm00001eb348340	-5.11123	1.47744e-26	5.27445e-23
MSTRG.36687.2	8.53788	4.72283e-26	1.44518e-22
Zm00001eb171060	-6.35162	1.04154e-23	2.78874e-20
MSTRG.38538.9	3.00571	2.03384e-23	4.84055e-20
Zm00001eb407700	4.61348	5.39208e-22	1.15498e-18
MSTRG.34895.7	3.93225	8.64914e-21	1.68422e-17
MSTRG.66922.3	-5.33347	1.42048e-20	2.53556e-17
Zm00001eb016950	-5.02274	6.69673e-20	1.10342e-16
Zm00001eb065650	-2.87898	1.57773e-19	2.41393e-16
MSTRG.2706.1	-11.3676	3.10812e-19	4.4384e-16
MSTRG.66922.2	10.8623	2.81403e-18	3.76728e-15
Zm00001eb389860	11.1906	4.06557e-18	5.12262e-15
MSTRG.7966.17	11.5731	6.60225e-18	7.85668e-15
Zm00001eb134440	-10.9929	1.45016e-17	1.63487e-14
MSTRG.13308.2	4.73914	1.80723e-17	1.93554e-14
Zm00001eb099130	-3.60518	1.20755e-16	1.2317e-13
MSTRG.7966.11	11.0807	1.41266e-16	1.37542e-13
Zm00001eb246030	10.1793	1.00106e-15	9.32287e-13
Zm00001eb208210	-3.30661	1.76129e-15	1.57195e-12
Zm00001eb215090	10.06	2.09699e-15	1.7858e-12
Zm00001eb265290	-2.48232	2.16764e-15	1.7858e-12
Zm00001eb104230	-2.82358	2.73036e-15	2.16608e-12
Zm00001eb283490	2.02223	3.18124e-15	2.43365e-12
Zm00001eb211640	-10.7017	3.37465e-15	2.49259e-12
Zm00001eb213200	1.76071	5.3271e-15	3.80355e-12
Zm00001eb151350	-3.53842	5.90947e-15	4.08326e-12
MSTRG.2706.2	9.72607	2.40461e-14	1.60958e-11
MSTRG.7966.4	10.2287	3.26014e-14	2.11613e-11
Zm00001eb014580	-4.57849	3.84064e-14	2.4196e-11
Zm00001eb409690	3.99587	4.88879e-14	2.99194e-11
MSTRG.7966.10	10.3236	5.11659e-14	3.04437e-11
MSTRG.54779.7	-9.93294	6.16404e-14	3.56848e-11
Zm00001eb111590	-2.97521	6.52674e-14	3.6376e-11
Zm00001eb212260	3.0357	6.62308e-14	3.6376e-11
Zm00001eb289290	-1.80106	8.42445e-14	4.51129e-11
Zm00001eb352960	9.50381	1.42646e-13	7.45237e-11
Zm00001eb054600	9.46812	2.16558e-13	1.10445e-10
MSTRG.59093.14	-9.73891	2.26274e-13	1.12716e-10
MSTRG.28702.1	-7.44904	2.70011e-13	1.31446e-10
MSTRG.7966.6	10.0042	2.85382e-13	1.35842e-10
MSTRG.7966.5	10.148	3.71996e-13	1.71538e-10
Zm00001eb356840	2.21073	3.76391e-13	1.71538e-10
MSTRG.34895.3	12.9569	1.63127e-12	7.27955e-10
Zm00001eb206280	-4.03872	1.72815e-12	7.5545e-10
Zm00001eb330730	-2.86848	2.65334e-12	1.13669e-09
Zm00001eb208130	9.15032	3.88071e-12	1.6299e-09
MSTRG.60472.3	9.2286	4.74364e-12	1.95402e-09
Zm00001eb153420	6.01713	5.15109e-12	2.08182e-09
Zm00001eb165130	5.77434	5.40924e-12	2.14567e-09
Zm00001eb167690	3.77442	7.26464e-12	2.82925e-09
Zm00001eb147930	3.24485	9.7504e-12	3.72953e-09
MSTRG.6268.6	9.40582	1.05616e-11	3.96893e-09
Zm00001eb202240	2.43613	1.24888e-11	4.61225e-09
Zm00001eb123700	9.19485	1.3294e-11	4.82641e-09
Zm00001eb379070	-2.43342	1.58772e-11	5.66817e-09
Zm00001eb150950	3.82605	1.78037e-11	6.25173e-09
MSTRG.7966.16	11.497	2.2906e-11	7.91367e-09
Zm00001eb337550	1.81705	2.79794e-11	9.51299e-09
Zm00001eb337950	1.77068	3.50615e-11	1.17347e-08
MSTRG.27017.7	-8.99461	3.5857e-11	1.18163e-08
Zm00001eb405150	-2.59343	6.87846e-11	2.22745e-08
Zm00001eb375440	-2.84882	6.96728e-11	2.22745e-08
Zm00001eb409700	3.97833	8.15776e-11	2.55616e-08
Zm00001eb219470	-2.94233	8.23413e-11	2.55616e-08
Zm00001eb272350	-2.04171	9.31268e-11	2.84968e-08
Zm00001eb320780	8.70789	1.18315e-10	3.56944e-08
Zm00001eb250560	-3.23653	1.56199e-10	4.64693e-08
Zm00001eb333870	5.88597	2.51467e-10	7.37866e-08
MSTRG.7966.3	11.2919	2.96991e-10	8.59667e-08
Zm00001eb153400	8.81061	3.332e-10	9.51621e-08
MSTRG.3825.1	-2.66028	3.39442e-10	9.5669e-08
Zm00001eb339960	2.52658	3.48721e-10	9.70079e-08
Zm00001eb337780	3.59898	3.65208e-10	1.00292e-07
Zm00001eb215320	3.71751	4.279e-10	1.1602e-07
Zm00001eb174190	2.4874	4.80137e-10	1.28557e-07
Zm00001eb149240	4.26678	5.07086e-10	1.34096e-07
MSTRG.45944.7	8.50279	8.6469e-10	2.25874e-07
MSTRG.68133.1	8.60104	9.54827e-10	2.46414e-07
Zm00001eb321820	3.78006	1.06079e-09	2.70501e-07
Zm00001eb250780	-1.7792	1.5171e-09	3.81973e-07
Zm00001eb213960	8.35594	1.5336e-09	3.81973e-07
Zm00001eb165090	4.31513	1.65072e-09	4.06418e-07
MSTRG.61244.1	8.78765	1.75654e-09	4.27557e-07
Zm00001eb309330	6.46456	1.83643e-09	4.41982e-07
Zm00001eb337770	8.69147	1.98481e-09	4.72384e-07
Zm00001eb338740	4.47535	2.11549e-09	4.97954e-07
Zm00001eb269920	-3.0367	2.18646e-09	5.09066e-07
Zm00001eb333860	5.13045	2.27173e-09	5.23232e-07
Zm00001eb075600	-3.67998	2.59195e-09	5.90633e-07
Zm00001eb385070	2.15779	2.75168e-09	6.20431e-07
Zm00001eb407470	1.60533	3.14842e-09	7.02491e-07
Zm00001eb352590	4.88169	3.18899e-09	7.04208e-07
Zm00001eb217170	-2.83206	4.25458e-09	9.29929e-07
Zm00001eb229600	-2.87332	4.43577e-09	9.59491e-07
Zm00001eb049040	-3.1392	4.47942e-09	9.59491e-07
Zm00001eb179200	-2.46022	4.84916e-09	1.02841e-06
MSTRG.60240.1	8.19033	5.67963e-09	1.19148e-06
MSTRG.8575.1	-8.36242	5.72934e-09	1.19148e-06
MSTRG.21988.1	2.17662	6.68585e-09	1.37703e-06
Zm00001eb111480	8.32194	8.14675e-09	1.65477e-06
MSTRG.4763.1	8.47259	8.18889e-09	1.65477e-06
Zm00001eb150450	2.74749	8.40981e-09	1.67821e-06
Zm00001eb425060	8.32282	8.46157e-09	1.67821e-06
Zm00001eb224230	-1.8334	1.01265e-08	1.99e-06
Zm00001eb078300	5.61648	1.07556e-08	2.0944e-06
Zm00001eb150910	3.68497	1.1044e-08	2.1312e-06
Zm00001eb331280	8.24284	1.28065e-08	2.44925e-06
Zm00001eb026630	4.14171	1.38907e-08	2.63309e-06
MSTRG.8575.2	8.08696	1.47974e-08	2.78035e-06
Zm00001eb164410	4.26247	1.54025e-08	2.86887e-06
Zm00001eb384250	8.24484	1.59456e-08	2.94445e-06
Zm00001eb146460	-3.31738	1.80566e-08	3.30574e-06
Zm00001eb213280	-1.99358	1.99492e-08	3.62128e-06
Zm00001eb284980	-2.19857	2.03329e-08	3.65992e-06
Zm00001eb284990	-2.11486	2.20806e-08	3.94139e-06
Zm00001eb134450	-3.54457	2.64739e-08	4.68654e-06
Zm00001eb253980	-2.30959	2.7588e-08	4.84373e-06
Zm00001eb359870	4.45109	2.87851e-08	4.99659e-06
Zm00001eb289160	1.89623	2.89252e-08	4.99659e-06
Zm00001eb044520	-2.08356	3.13862e-08	5.37835e-06
Zm00001eb353540	-1.78483	3.17479e-08	5.39715e-06
Zm00001eb363840	1.59913	3.83084e-08	6.46116e-06
Zm00001eb068210	2.3219	3.87148e-08	6.47868e-06
Zm00001eb112250	-3.18759	4.44783e-08	7.38547e-06
Zm00001eb314900	-2.09609	4.69865e-08	7.74194e-06
Zm00001eb020440	8.00266	5.14561e-08	8.41366e-06
Zm00001eb204290	-3.02777	5.63613e-08	9.14591e-06
Zm00001eb433330	1.46961	6.2679e-08	1.00946e-05
MSTRG.7966.13	10.5529	6.40106e-08	1.02321e-05
Zm00001eb219460	-3.38	7.01414e-08	1.11291e-05
Zm00001eb141500	6.12019	7.1676e-08	1.1289e-05
Zm00001eb336550	-4.01713	7.78816e-08	1.21768e-05
Zm00001eb149630	-1.81764	8.08648e-08	1.25516e-05
Zm00001eb077370	-5.3753	8.22769e-08	1.26789e-05
Zm00001eb083390	1.34445	1.19511e-07	1.82852e-05
Zm00001eb283160	4.58663	1.39121e-07	2.11345e-05
Zm00001eb405330	-2.14345	1.43133e-07	2.15909e-05
Zm00001eb070860	2.68133	1.58359e-07	2.37206e-05
Zm00001eb337880	7.51272	1.76122e-07	2.60973e-05
Zm00001eb264650	-2.59939	1.76663e-07	2.60973e-05
Zm00001eb003150	-6.51479	1.86349e-07	2.73397e-05
Zm00001eb220520	3.27832	2.1399e-07	3.11815e-05
Zm00001eb244640	-2.79262	2.18251e-07	3.15874e-05
Zm00001eb400930	2.73977	2.22956e-07	3.20517e-05
Zm00001eb221090	1.87382	2.26464e-07	3.23391e-05
Zm00001eb191000	-3.52206	2.45463e-07	3.48199e-05
Zm00001eb245670	1.99426	2.50673e-07	3.53252e-05
Zm00001eb260420	-2.30935	2.52794e-07	3.53912e-05
Zm00001eb189880	-1.7746	2.60734e-07	3.62657e-05
Zm00001eb351920	-2.2174	2.80512e-07	3.8765e-05
Zm00001eb298620	3.30269	3.17947e-07	4.36566e-05
MSTRG.35234.1	2.40221	3.21731e-07	4.38948e-05
Zm00001eb340430	-2.22021	3.44359e-07	4.66846e-05
Zm00001eb357960	3.14418	3.75124e-07	5.05356e-05
Zm00001eb091960	-2.44897	4.21049e-07	5.63679e-05
Zm00001eb340160	-1.97241	4.40109e-07	5.85537e-05
Zm00001eb150120	2.42694	4.4613e-07	5.89883e-05
Zm00001eb184110	-2.17805	4.72954e-07	6.21514e-05
Zm00001eb151980	3.73816	4.88111e-07	6.3752e-05
Zm00001eb341220	1.82259	5.00026e-07	6.49125e-05
Zm00001eb083940	-1.50862	5.23947e-07	6.76081e-05
Zm00001eb401450	-1.58358	5.29703e-07	6.79416e-05
Zm00001eb239760	-3.48868	5.33346e-07	6.80016e-05
Zm00001eb198870	-3.53099	5.37286e-07	6.80986e-05
Zm00001eb041120	2.79189	6.67468e-07	8.41009e-05
Zm00001eb018870	2.8986	6.75873e-07	8.46619e-05
MSTRG.28728.1	-2.8059	7.05194e-07	8.78213e-05
MSTRG.39515.1	-1.27215	7.24183e-07	8.94919e-05
MSTRG.9221.1	-2.54436	7.26965e-07	8.94919e-05
Zm00001eb340760	-2.74331	7.38511e-07	9.03937e-05
Zm00001eb220390	2.75781	7.56067e-07	9.20168e-05
Zm00001eb025630	-1.91163	8.34931e-07	0.000101041
Zm00001eb346450	-2.52457	9.58537e-07	0.000115348
Zm00001eb320720	-1.84277	9.91828e-07	0.000118561
Zm00001eb059520	-2.71662	9.9631e-07	0.000118561
Zm00001eb398970	-1.38934	1.03189e-06	0.000122117
Zm00001eb121910	-2.06288	1.05773e-06	0.000124487
Zm00001eb362290	1.64136	1.09945e-06	0.000128689
Zm00001eb298470	2.4309	1.13881e-06	0.000132573
Zm00001eb401160	-1.26012	1.15422e-06	0.00013364
Zm00001eb405770	-1.70825	1.1942e-06	0.000137526
Zm00001eb073550	-1.83351	1.22976e-06	0.000140863
Zm00001eb155120	-2.66693	1.32655e-06	0.000151142
Zm00001eb345080	-1.5133	1.36051e-06	0.000154191
Zm00001eb349180	3.59601	1.38803e-06	0.000156483
Zm00001eb180060	2.66332	1.40516e-06	0.000157126
Zm00001eb279710	-2.88945	1.40841e-06	0.000157126
Zm00001eb346420	2.70293	1.49437e-06	0.000165852
Zm00001eb117350	-1.81685	1.51312e-06	0.000167068
Zm00001eb075610	-3.1368	1.5362e-06	0.000168746
Zm00001eb246020	-1.83885	1.64893e-06	0.000180072
Zm00001eb201890	-1.67019	1.65612e-06	0.000180072
Zm00001eb301380	4.92651	1.67072e-06	0.000180742
Zm00001eb320690	-2.416	1.74287e-06	0.000187599
Zm00001eb291060	-1.47698	2.00717e-06	0.000214577
Zm00001eb214120	2.34911	2.01354e-06	0.000214577
Zm00001eb214880	3.38757	2.03098e-06	0.000215365
MSTRG.42138.4	-1.35868	2.06902e-06	0.000217368
MSTRG.40168.14	-2.10268	2.07018e-06	0.000217368
Zm00001eb161720	-2.35605	2.11098e-06	0.000220572
Zm00001eb362690	-2.89493	2.27329e-06	0.000235236
Zm00001eb362680	-2.89493	2.27329e-06	0.000235236
Zm00001eb145570	1.18696	2.29693e-06	0.000236539
MSTRG.57702.4	-2.25936	2.42633e-06	0.00024867
Zm00001eb043700	2.92873	2.48542e-06	0.000253513
Zm00001eb013560	-5.11157	2.5238e-06	0.000256208
Zm00001eb155160	1.73714	2.56398e-06	0.000259059
Zm00001eb376590	-1.86515	2.67848e-06	0.000269357
Zm00001eb330110	-2.40455	2.82602e-06	0.000282804
Zm00001eb354900	-3.53841	2.8386e-06	0.000282804
Zm00001eb371630	-2.80837	2.9218e-06	0.000289745
Zm00001eb281930	3.94634	3.10506e-06	0.0003065
Zm00001eb091190	-2.00368	3.20905e-06	0.000315311
Zm00001eb300240	-1.88838	3.41828e-06	0.000334336
Zm00001eb138290	1.47324	3.45698e-06	0.000336584
Zm00001eb008170	2.9582	3.5075e-06	0.000339957
Zm00001eb246810	1.76597	3.55592e-06	0.000343098
Zm00001eb249280	-2.32483	3.596e-06	0.00034541
Zm00001eb289400	1.60029	3.62919e-06	0.000347042
Zm00001eb044020	-2.9975	3.73193e-06	0.00035528
Zm00001eb247720	-2.18303	3.8224e-06	0.000362282
Zm00001eb352340	2.03475	4.05005e-06	0.000382168
Zm00001eb220510	3.45626	4.16553e-06	0.000391341
MSTRG.42722.20	-1.72817	4.41678e-06	0.000413133
Zm00001eb342620	1.32087	4.5964e-06	0.000428065
Zm00001eb154450	-1.72877	4.61961e-06	0.000428364
MSTRG.42138.10	-1.54051	5.0622e-06	0.000467381
Zm00001eb282270	3.88892	5.13035e-06	0.000470495
Zm00001eb192730	-1.89551	5.15185e-06	0.000470495
Zm00001eb192740	-1.89462	5.16183e-06	0.000470495
Zm00001eb353970	2.18444	5.2911e-06	0.000480234
Zm00001eb338290	1.60797	5.35013e-06	0.000483544
Zm00001eb220700	-3.04114	5.38348e-06	0.000484514
Zm00001eb050900	2.58768	5.51825e-06	0.000492504
Zm00001eb050890	2.58768	5.51825e-06	0.000492504
Zm00001eb298220	3.2624	5.79653e-06	0.000513702
Zm00001eb133900	-1.12685	5.824e-06	0.000513702
Zm00001eb325500	2.4628	5.82771e-06	0.000513702
Zm00001eb215010	2.00808	5.94187e-06	0.000521618
Zm00001eb283450	3.01177	5.97904e-06	0.000522739
Zm00001eb272090	1.37716	6.20472e-06	0.000540264
Zm00001eb201770	1.32498	6.40883e-06	0.000555778
Zm00001eb023100	-1.49159	6.59629e-06	0.000569418
Zm00001eb326060	-2.11128	6.61929e-06	0.000569418
Zm00001eb383860	-1.08526	6.81583e-06	0.00058398
Zm00001eb440700	1.51278	7.00771e-06	0.000598029
Zm00001eb376130	-1.75394	7.18078e-06	0.000610366
Zm00001eb149920	-2.58627	7.4232e-06	0.000628478
Zm00001eb283200	1.54269	7.59259e-06	0.000640288
Zm00001eb334680	1.2533	7.79018e-06	0.000654375
Zm00001eb090820	2.14876	7.86508e-06	0.000658086
Zm00001eb158030	1.23331	7.99571e-06	0.000666413
MSTRG.43462.26	7.09203	8.18085e-06	0.000679201
MSTRG.14887.1	2.0887	8.30758e-06	0.000687059
Zm00001eb148570	-1.86474	8.45003e-06	0.000696153
Zm00001eb211770	1.9755	8.80325e-06	0.000722473
Zm00001eb039040	3.28286	8.92271e-06	0.000726855
Zm00001eb320700	-2.05617	8.9245e-06	0.000726855
Zm00001eb044620	-1.73261	1.04122e-05	0.000844804
Zm00001eb071890	2.17453	1.08109e-05	0.000873847
Zm00001eb402280	-1.96869	1.12463e-05	0.000905626
Zm00001eb142620	1.99094	1.13998e-05	0.000914548
MSTRG.12365.35	-4.89434	1.19768e-05	0.00095725
Zm00001eb053010	-1.64039	1.29754e-05	0.00103321
Zm00001eb434260	-2.66002	1.31143e-05	0.00103905
MSTRG.65246.1	-2.36666	1.31509e-05	0.00103905
MSTRG.28728.2	-2.89001	1.31943e-05	0.00103905
Zm00001eb301590	-1.17081	1.3636e-05	0.0010699
Zm00001eb055590	-2.54473	1.42747e-05	0.00111379
Zm00001eb164470	-2.4201	1.42994e-05	0.00111379
Zm00001eb097050	-1.51868	1.47878e-05	0.00114766
Zm00001eb196560	1.40992	1.49142e-05	0.00115329
Zm00001eb146250	1.76583	1.52877e-05	0.00117792
Zm00001eb184940	1.18548	1.55562e-05	0.00119431
Zm00001eb126690	1.47155	1.56704e-05	0.00119879
Zm00001eb343680	-1.34779	1.59805e-05	0.00121815
Zm00001eb415230	-3.04078	1.63525e-05	0.00124209
Zm00001eb227640	1.06987	1.77026e-05	0.00133989
Zm00001eb320710	-1.93358	1.83155e-05	0.0013814
Zm00001eb150440	2.38763	1.88994e-05	0.0014202
Zm00001eb342270	-1.53603	1.89625e-05	0.0014202
Zm00001eb401120	-1.35648	1.91467e-05	0.001429
Zm00001eb398370	1.42491	1.9877e-05	0.00147835
Zm00001eb288900	-3.15094	2.1051e-05	0.00156025
MSTRG.22795.1	-1.73316	2.17137e-05	0.00160382
Zm00001eb232400	-2.04056	2.28674e-05	0.00168323
Zm00001eb083460	-2.66887	2.31629e-05	0.00169914
Zm00001eb292590	-1.20065	2.4097e-05	0.00176163
Zm00001eb125050	-2.12675	2.46889e-05	0.00179876
Zm00001eb057820	-1.35223	2.52099e-05	0.0018305
Zm00001eb353580	-1.64237	2.53894e-05	0.0018373
MSTRG.42138.2	-1.7345	2.55183e-05	0.00184041
Zm00001eb410040	2.46205	2.5763e-05	0.00184742
Zm00001eb354150	-2.06698	2.5788e-05	0.00184742
Zm00001eb184920	-1.73461	2.61702e-05	0.00186596
Zm00001eb045540	-1.86405	2.6293e-05	0.00186596
Zm00001eb231470	-1.47529	2.63493e-05	0.00186596
Zm00001eb319820	-1.37653	2.63952e-05	0.00186596
Zm00001eb189940	-1.20147	2.8595e-05	0.00201308
Zm00001eb086700	-1.69241	2.86644e-05	0.00201308
Zm00001eb278980	-1.61908	2.93592e-05	0.00205515
Zm00001eb239750	-2.01389	2.9518e-05	0.00205953
Zm00001eb074290	-1.58819	2.96783e-05	0.00206399
Zm00001eb215860	-1.99397	3.00824e-05	0.00208533
Zm00001eb071250	-2.92726	3.03132e-05	0.00209454
Zm00001eb016920	-1.78461	3.09299e-05	0.00213029
Zm00001eb146480	-2.90736	3.12347e-05	0.00214439
Zm00001eb197780	1.91596	3.18964e-05	0.00218282
Zm00001eb204600	1.26919	3.27617e-05	0.00223489
Zm00001eb330120	-2.18291	3.49169e-05	0.00237106
Zm00001eb389820	1.62705	3.49793e-05	0.00237106
Zm00001eb104020	-1.84996	3.60026e-05	0.00243273
Zm00001eb400390	-1.65741	3.64411e-05	0.00245462
Zm00001eb324070	-2.16546	3.69108e-05	0.00247846
Zm00001eb419530	7.10408	3.72962e-05	0.00249652
Zm00001eb286760	1.66748	4.07998e-05	0.00271771
MSTRG.10587.4	2.13011	4.08545e-05	0.00271771
Zm00001eb335970	2.0034	4.24102e-05	0.00281247
Zm00001eb151030	-1.89369	4.38509e-05	0.00289903
Zm00001eb419500	2.12842	4.42217e-05	0.00291455
MSTRG.42722.10	-1.41499	4.45845e-05	0.00292945
Zm00001eb079790	-1.73051	4.6146e-05	0.00302277
Zm00001eb125120	-1.59969	4.71427e-05	0.00306984
Zm00001eb111000	1.36122	4.7209e-05	0.00306984
Zm00001eb121190	1.07999	4.72945e-05	0.00306984
Zm00001eb283120	-2.14958	4.75839e-05	0.0030793
Zm00001eb324310	-1.5779	4.89279e-05	0.00315674
Zm00001eb278070	-1.3091	4.94598e-05	0.00318147
MSTRG.47722.5	-2.52205	4.99269e-05	0.0032019
Zm00001eb123210	-1.56329	5.03889e-05	0.0032205
Zm00001eb275290	-2.44032	5.05512e-05	0.0032205
Zm00001eb379490	-1.76719	5.06681e-05	0.0032205
Zm00001eb050270	-2.82295	5.19958e-05	0.00329512
Zm00001eb208980	1.70691	5.3441e-05	0.0033759
Zm00001eb367650	1.77692	5.38259e-05	0.0033759
Zm00001eb052630	-1.11307	5.38868e-05	0.0033759
Zm00001eb352530	-1.17467	5.39009e-05	0.0033759
Zm00001eb248800	-1.99665	5.49568e-05	0.003432
Zm00001eb289750	-2.11179	5.57665e-05	0.00347235
Zm00001eb032600	1.72283	5.59272e-05	0.00347235
Zm00001eb250120	-1.59323	5.64439e-05	0.0034943
MSTRG.13222.1	1.47431	5.69389e-05	0.00351479
Zm00001eb212040	-1.32142	5.87766e-05	0.0036178
Zm00001eb337690	-1.87631	5.95123e-05	0.00364756
Zm00001eb215810	2.5293	5.96006e-05	0.00364756
Zm00001eb340790	1.19281	6.14364e-05	0.00374919
Zm00001eb250540	-1.64455	6.21578e-05	0.00378244
Zm00001eb103540	-1.8462	6.41575e-05	0.00389307
Zm00001eb212710	1.28	6.77191e-05	0.00408859
Zm00001eb421710	2.81719	6.77614e-05	0.00408859
Zm00001eb167720	1.72503	6.92375e-05	0.00416592
Zm00001eb055830	-1.30977	7.31909e-05	0.00439145
Zm00001eb021200	2.01467	7.37835e-05	0.00441464
Zm00001eb083180	-1.41161	7.88214e-05	0.00468987
Zm00001eb083640	-1.57308	7.92247e-05	0.00470081
Zm00001eb215310	-1.35837	8.303e-05	0.00491299
Zm00001eb014500	1.69607	8.61992e-05	0.00508647
Zm00001eb139810	2.95226	8.6833e-05	0.00510979
Zm00001eb015860	1.13724	8.73587e-05	0.00512664
Zm00001eb328730	2.33266	8.84394e-05	0.00517588
Zm00001eb164940	2.63466	9.25448e-05	0.00540139
Zm00001eb282580	3.30709	9.42769e-05	0.00548299
Zm00001eb077330	-1.47206	9.45421e-05	0.00548299
Zm00001eb344290	2.82324	9.57028e-05	0.00552548
Zm00001eb346540	-2.16642	9.7916e-05	0.00563807
Zm00001eb215680	3.59988	9.90725e-05	0.00568936
Zm00001eb216410	3.97805	9.98297e-05	0.00571752
Zm00001eb240390	-2.70639	0.000102082	0.00583094
Zm00001eb434550	-1.30414	0.000102827	0.00585785
Zm00001eb178990	-2.1039	0.000107527	0.00610938
Zm00001eb244610	-2.43049	0.000108616	0.00613897
Zm00001eb380260	1.58167	0.000111725	0.00629778
Zm00001eb066480	2.70448	0.000114114	0.00641552
Zm00001eb240910	1.36976	0.000118486	0.00664391
Zm00001eb279220	1.35269	0.000119353	0.00667497
Zm00001eb147260	1.36945	0.000119663	0.00667497
Zm00001eb198860	1.25375	0.000121107	0.00673796
Zm00001eb007740	1.45442	0.000122024	0.00677137
MSTRG.70151.1	-2.30461	0.000125402	0.00694084
Zm00001eb348530	1.43175	0.000126324	0.00697387
Zm00001eb100800	-1.61225	0.00013021	0.00716991
Zm00001eb400200	-1.7873	0.000133647	0.0073403
Zm00001eb013680	-1.87325	0.000134467	0.00736647
Zm00001eb245810	-1.36613	0.000134877	0.00737007
Zm00001eb030730	-1.3855	0.000137706	0.00750552
Zm00001eb256080	-2.6156	0.000141575	0.00769679
Zm00001eb206420	1.85858	0.000142219	0.00771223
Zm00001eb213050	-1.68737	0.0001434	0.00775663
Zm00001eb057350	-1.47747	0.000147278	0.00794634
Zm00001eb386390	1.14209	0.000147702	0.0079492
Zm00001eb064350	1.484	0.000151705	0.00812381
Zm00001eb070280	1.23105	0.000152154	0.00812754
Zm00001eb150370	1.27023	0.00015465	0.00823171
Zm00001eb289360	-1.42886	0.000155161	0.00823171
Zm00001eb167710	1.71567	0.000155257	0.00823171
Zm00001eb174970	1.71717	0.000155775	0.00823879
Zm00001eb150630	1.14393	0.000156439	0.00825353
Zm00001eb311490	-1.33928	0.000157967	0.00831362
Zm00001eb415630	-1.3909	0.000159651	0.00838168
Zm00001eb220750	-1.37596	0.000160794	0.00842105
Zm00001eb347660	1.57403	0.00016261	0.00847788
Zm00001eb335880	-1.95251	0.000162671	0.00847788
Zm00001eb279680	2.60187	0.000163126	0.00848094
Zm00001eb424940	1.50137	0.000167713	0.00869835
Zm00001eb263160	1.45101	0.00017387	0.00899588
Zm00001eb185220	-1.82857	0.000174326	0.00899772
Zm00001eb007230	1.15529	0.000177988	0.00916465
Zm00001eb214870	1.22677	0.000178713	0.00917991
Zm00001eb224250	-1.11532	0.000180352	0.00923778
Zm00001eb354450	-1.71364	0.000181133	0.00923778
Zm00001eb100180	1.48567	0.000182131	0.00926663
Zm00001eb037530	-1.5705	0.00018355	0.00929762
MSTRG.43462.17	-1.09699	0.000183608	0.00929762
Zm00001eb243200	-1.9444	0.000188017	0.00949841
Zm00001eb029960	1.97409	0.000189288	0.00952396
Zm00001eb268320	1.73967	0.000189837	0.00952396
Zm00001eb111670	2.16751	0.000189857	0.00952396
Zm00001eb392050	1.45622	0.000192608	0.00963939
MSTRG.19293.1	1.55573	0.000193328	0.00965286
Zm00001eb106310	-1.88802	0.000194729	0.00970022
Zm00001eb058060	2.89706	0.000196041	0.0097429
Zm00001eb196200	1.76726	0.00020258	0.0100214
Zm00001eb341630	-1.45995	0.000208143	0.0102729
Zm00001eb212930	1.36662	0.00020962	0.010322
Zm00001eb154000	-1.11558	0.000213708	0.0104991
Zm00001eb290350	-1.52166	0.000216486	0.0106113
Zm00001eb407760	1.21586	0.000217758	0.0106493
Zm00001eb155940	1.15794	0.000218909	0.0106811
Zm00001eb162210	1.24466	0.000228239	0.0110859
MSTRG.42138.1	-1.51734	0.000229871	0.0111399
Zm00001eb393070	-1.53878	0.000232233	0.011229
Zm00001eb401110	1.52994	0.00023388	0.0112832
Zm00001eb026690	2.83361	0.000237296	0.0114222
Zm00001eb097200	1.42058	0.000238721	0.011465
MSTRG.55881.3	-1.42469	0.000240355	0.0115177
Zm00001eb101420	-1.41493	0.000241848	0.0115572
Zm00001eb023570	-1.31749	0.00024226	0.0115572
Zm00001eb123000	-2.62672	0.000243189	0.0115758
Zm00001eb328290	1.68632	0.000245291	0.01165
Zm00001eb058050	2.94265	0.000251212	0.0119048
Zm00001eb427820	-1.58172	0.000252202	0.0119253
Zm00001eb418920	-1.34097	0.000254629	0.0120038
Zm00001eb395190	-1.27569	0.000254984	0.0120038
Zm00001eb418460	-1.80568	0.000257623	0.0121015
Zm00001eb079080	3.32209	0.000258314	0.0121074
Zm00001eb400880	-1.54424	0.000259071	0.0121164
Zm00001eb235070	1.12376	0.000261113	0.0121588
Zm00001eb400060	-1.14156	0.000261795	0.0121641
Zm00001eb353330	1.17164	0.000268291	0.0124313
Zm00001eb346870	1.14268	0.000268706	0.0124313
Zm00001eb147030	-3.40852	0.00026985	0.0124437
Zm00001eb215170	1.37441	0.000270137	0.0124437
Zm00001eb124430	2.26159	0.000275145	0.0126472
Zm00001eb336280	1.66384	0.000277859	0.0127446
Zm00001eb338170	-1.50556	0.000278983	0.0127619
Zm00001eb080130	-3.10216	0.000279428	0.0127619
Zm00001eb222560	1.8516	0.000280148	0.0127676
Zm00001eb097590	1.85345	0.000285158	0.0129683
Zm00001eb247830	-1.97712	0.000286166	0.0129866
Zm00001eb337380	1.61608	0.000288843	0.0130528
Zm00001eb020530	-2.02443	0.000291263	0.0131344
Zm00001eb081780	1.65949	0.000296509	0.0133177
Zm00001eb064230	-1.53292	0.00029657	0.0133177
Zm00001eb160830	1.78602	0.000298732	0.0133773
Zm00001eb060580	1.6208	0.000299146	0.0133773
Zm00001eb077310	-1.45053	0.000300401	0.0134054
Zm00001eb011930	1.87699	0.000302614	0.0134761
Zm00001eb002100	1.13653	0.00030636	0.0136038
Zm00001eb316520	1.7994	0.000306753	0.0136038
Zm00001eb337670	-1.47688	0.000312188	0.0138163
Zm00001eb164500	-1.47445	0.000315605	0.0139387
Zm00001eb142480	2.4158	0.000321078	0.0141512
Zm00001eb302300	-2.47081	0.000328611	0.0144535
Zm00001eb019440	2.3917	0.000329617	0.014468
Zm00001eb157350	-1.56432	0.000330966	0.0144896
Zm00001eb089740	1.37399	0.000331461	0.0144896
Zm00001eb083450	-1.10926	0.00033531	0.014628
Zm00001eb340750	-1.61243	0.000340469	0.0148228
Zm00001eb197040	2.22077	0.000341588	0.0148414
Zm00001eb151560	-3.03221	0.000343027	0.0148738
Zm00001eb242690	1.34897	0.000345711	0.0149599
Zm00001eb247000	1.77435	0.000349788	0.0150461
Zm00001eb161250	-1.98233	0.00035006	0.0150461
Zm00001eb246040	2.43438	0.00035037	0.0150461
Zm00001eb283750	-1.20976	0.000350514	0.0150461
Zm00001eb237600	2.4271	0.00035359	0.0151176
Zm00001eb151510	1.00422	0.000357544	0.0152562
Zm00001eb096640	-1.81905	0.000364014	0.0155013
Zm00001eb204660	-1.32955	0.000365286	0.0155247
MSTRG.37917.1	-2.72409	0.000370818	0.0157285
Zm00001eb035050	-1.38399	0.000372328	0.0157588
Zm00001eb196060	1.05865	0.000373002	0.0157588
Zm00001eb410260	-1.24837	0.000380332	0.0160368
Zm00001eb312390	2.55464	0.000392133	0.016502
Zm00001eb260610	1.50938	0.000393991	0.0165476
Zm00001eb331410	-1.37932	0.000397466	0.0166609
Zm00001eb107800	2.01435	0.000402639	0.0168119
Zm00001eb002250	-1.91935	0.000405797	0.0169108
Zm00001eb380960	1.62434	0.00041661	0.0173277
Zm00001eb068580	1.68668	0.000419842	0.0174283
Zm00001eb096980	1.40013	0.00042328	0.0175032
Zm00001eb404280	-1.12409	0.000426036	0.0175494
Zm00001eb322070	-1.12167	0.000430916	0.0177164
Zm00001eb415720	-1.91502	0.000445837	0.0182947
Zm00001eb340190	-1.12003	0.000449853	0.0184242
Zm00001eb338260	1.12292	0.000451436	0.0184537
MSTRG.22972.7	-1.25238	0.000459017	0.0187279
MSTRG.55881.10	-1.7791	0.000460135	0.0187378
Zm00001eb400380	-1.05965	0.000461123	0.0187424
Zm00001eb207430	-1.34988	0.000474299	0.0192415
Zm00001eb299960	1.21665	0.000475732	0.0192631
MSTRG.29331.11	1.48002	0.000479699	0.0193508
Zm00001eb151570	-1.51731	0.000479704	0.0193508
Zm00001eb193270	-1.97036	0.00048094	0.0193642
Zm00001eb368640	-1.45076	0.000482529	0.0193917
Zm00001eb087920	-1.28041	0.000483932	0.0194116
Zm00001eb389680	-1.11307	0.000485999	0.0194581
Zm00001eb423780	2.59208	0.000488631	0.019527
Zm00001eb423250	1.75797	0.000490087	0.0195487
Zm00001eb346860	2.15592	0.000494058	0.0196705
Zm00001eb169440	-2.4297	0.000503106	0.0199566
Zm00001eb125030	-2.32141	0.00050665	0.02006
Zm00001eb429260	2.15564	0.000508934	0.0200839
MSTRG.42138.11	-1.32881	0.000509129	0.0200839
Zm00001eb295830	2.85507	0.000512577	0.0201827
Zm00001eb006700	-1.36544	0.000513909	0.0201971
Zm00001eb060500	-1.8099	0.000515455	0.0201971
MSTRG.26696.1	-1.4789	0.000516072	0.0201971
Zm00001eb330520	-1.77791	0.000516713	0.0201971
Zm00001eb078700	1.33336	0.00051918	0.0202565
Zm00001eb144270	-1.931	0.000554587	0.0215714
Zm00001eb341580	1.92984	0.000554893	0.0215714
Zm00001eb234730	1.8306	0.00055935	0.021635
Zm00001eb053340	2.54922	0.000559408	0.021635
Zm00001eb170520	1.68303	0.000559561	0.021635
Zm00001eb012850	-1.36505	0.000565205	0.0217746
Zm00001eb420480	-2.19729	0.000566486	0.0217848
Zm00001eb259500	-1.31659	0.000568163	0.0218101
MSTRG.7966.18	6.21833	0.000589441	0.0225865
MSTRG.19323.6	-2.44557	0.000599384	0.0229141
Zm00001eb342240	-1.02768	0.000600132	0.0229141
Zm00001eb052780	-1.87337	0.000601879	0.0229399
Zm00001eb214670	1.55063	0.000603038	0.0229433
Zm00001eb314530	-1.17925	0.000615671	0.0233824
Zm00001eb124520	2.58172	0.000617427	0.0234076
Zm00001eb154850	-1.40047	0.00064692	0.0244412
Zm00001eb244110	2.44839	0.000646974	0.0244412
Zm00001eb016240	1.40044	0.000650669	0.0245375
Zm00001eb345840	-1.94087	0.000653776	0.0246114
Zm00001eb147220	1.03172	0.000659532	0.0247472
MSTRG.40168.1	-1.55646	0.000659695	0.0247472
Zm00001eb276960	-1.7743	0.000666161	0.0249461
Zm00001eb421950	1.4307	0.00067295	0.02514
Zm00001eb278470	1.20767	0.000673685	0.02514
Zm00001eb376570	3.19545	0.000683732	0.0254576
Zm00001eb282360	-1.02046	0.000686109	0.0254705
Zm00001eb147510	-1.02552	0.000695718	0.0256936
MSTRG.34600.6	-2.15715	0.000703366	0.0259313
Zm00001eb343010	-1.42257	0.000704734	0.0259371
Zm00001eb018690	-1.07121	0.000711151	0.0261167
Zm00001eb239380	-1.54454	0.00072817	0.0266622
Zm00001eb265200	-1.52665	0.000736771	0.0269311
Zm00001eb264360	-1.43846	0.000748858	0.0273263
Zm00001eb105870	1.81884	0.000764943	0.0278658
Zm00001eb166390	1.3454	0.000772937	0.0280626
Zm00001eb250040	-2.26514	0.000772966	0.0280626
Zm00001eb171340	-1.26949	0.000776744	0.028152
Zm00001eb200570	1.74307	0.000779636	0.0282091
Zm00001eb278090	-1.4633	0.000783546	0.0282482
Zm00001eb113920	1.80236	0.000784305	0.0282482
Zm00001eb144930	-1.68836	0.000784671	0.0282482
Zm00001eb116580	1.45394	0.000790262	0.0284017
Zm00001eb414880	-1.80439	0.000792373	0.0284299
Zm00001eb325650	1.40245	0.000797161	0.0285538
Zm00001eb108510	2.35676	0.000807192	0.0288649
Zm00001eb332710	1.23055	0.000809424	0.0288964
Zm00001eb165790	-1.86465	0.000812408	0.0289547
Zm00001eb197300	1.04023	0.000816933	0.0290676
Zm00001eb395130	-1.9146	0.000821394	0.0291779
Zm00001eb196320	1.70002	0.000834633	0.0295502
Zm00001eb284130	-2.16028	0.000837383	0.0295986
Zm00001eb141060	1.91397	0.000846752	0.0298804
Zm00001eb298150	-1.54176	0.000852889	0.0300475
Zm00001eb131630	-1.50604	0.000859258	0.0301737
Zm00001eb361370	1.15593	0.000860698	0.0301737
Zm00001eb032560	2.40186	0.000864941	0.0302729
Zm00001eb052110	2.27126	0.000878326	0.0306413
Zm00001eb285520	1.34852	0.000889131	0.0309678
Zm00001eb367140	-4.05187	0.000907444	0.0314463
Zm00001eb211960	3.93896	0.000908807	0.0314463
Zm00001eb384070	-1.80135	0.000909482	0.0314463
Zm00001eb278700	1.98882	0.000910581	0.0314463
Zm00001eb060480	2.86578	0.000911678	0.0314463
Zm00001eb050260	-2.02482	0.000923676	0.0318089
Zm00001eb237510	1.34024	0.000939747	0.0322586
Zm00001eb245590	1.34613	0.000949068	0.0324967
Zm00001eb220400	-1.08196	0.000949716	0.0324967
Zm00001eb055410	-1.02185	0.00096378	0.0328177
Zm00001eb237500	2.57952	0.000964236	0.0328177
Zm00001eb047940	1.64376	0.000965226	0.0328177
Zm00001eb334160	2.62239	0.000971583	0.0329293
Zm00001eb323400	1.63626	0.000991137	0.033539
Zm00001eb058980	1.44294	0.00100682	0.0340158
Zm00001eb354950	-1.46441	0.00100851	0.0340192
Zm00001eb379240	2.31839	0.00102669	0.0344743
Zm00001eb068300	-1.89153	0.00102683	0.0344743
MSTRG.11744.1	-1.88295	0.00104145	0.0349107
Zm00001eb060510	-2.03042	0.00104427	0.0349504
Zm00001eb063940	-1.10224	0.00105146	0.0351363
Zm00001eb425700	-1.53254	0.0010637	0.0354897
Zm00001eb077290	-1.62219	0.00107056	0.035663
Zm00001eb215060	2.29277	0.00108941	0.0361754
Zm00001eb010210	-1.73175	0.001091	0.0361754
MSTRG.57702.7	-1.78631	0.00110042	0.0364106
Zm00001eb222660	1.54539	0.00110822	0.0365711
Zm00001eb075330	1.99073	0.00110977	0.0365711
Zm00001eb298190	-1.7913	0.00111475	0.0366227
Zm00001eb137530	-1.30044	0.00112423	0.0368776
Zm00001eb072850	-1.25607	0.00114313	0.0373774
Zm00001eb262970	-2.35166	0.00114407	0.0373774
Zm00001eb215180	-1.28262	0.00114471	0.0373774
MSTRG.34895.6	4.82239	0.00115493	0.0376478
Zm00001eb011140	-1.5263	0.0011565	0.0376478
Zm00001eb401430	1.09471	0.00120169	0.0389521
Zm00001eb058480	2.59631	0.00120557	0.0389521
Zm00001eb012750	2.24166	0.00120681	0.0389521
Zm00001eb427300	-1.55024	0.00120981	0.0389521
Zm00001eb287770	1.00044	0.00121043	0.0389521
Zm00001eb430720	-1.72088	0.00121112	0.0389521
MSTRG.62398.2	-1.14001	0.00121369	0.0389765
Zm00001eb389500	-1.42757	0.00121894	0.0390348
Zm00001eb164960	-1.44694	0.00121915	0.0390348
Zm00001eb100220	-1.6311	0.00123733	0.0395575
Zm00001eb331820	-1.7456	0.00124563	0.0397635
Zm00001eb174070	1.25782	0.00127213	0.0405491
Zm00001eb002790	2.63627	0.00127956	0.0407252
MSTRG.60117.6	1.88845	0.00129341	0.0410559
Zm00001eb074370	2.01332	0.00129378	0.0410559
Zm00001eb360810	-2.86617	0.00129961	0.04118
Zm00001eb400620	-1.83764	0.00130338	0.0412246
Zm00001eb184870	-1.08529	0.001315	0.0414374
Zm00001eb062870	-1.08681	0.00131868	0.0414374
Zm00001eb099920	-1.68559	0.00131894	0.0414374
Zm00001eb231420	-1.45327	0.00131934	0.0414374
Zm00001eb277860	1.04394	0.00133419	0.0418424
Zm00001eb402410	2.88244	0.0013392	0.041877
Zm00001eb274750	-2.2107	0.00134247	0.0419179
Zm00001eb193890	-1.78876	0.00134991	0.042077
Zm00001eb279320	-1.5801	0.00135149	0.042077
Zm00001eb318600	-2.02815	0.00135973	0.0422719
Zm00001eb305490	1.18376	0.0013683	0.0424769
Zm00001eb404300	-1.30745	0.00139771	0.0432505
Zm00001eb032310	-1.27015	0.00139928	0.0432505
Zm00001eb247430	1.37214	0.00140156	0.0432586
Zm00001eb369970	-1.39354	0.00140615	0.0433379
Zm00001eb139270	1.36484	0.00141601	0.0435361
Zm00001eb280790	4.56102	0.00141665	0.0435361
Zm00001eb357290	-1.591	0.00144008	0.044079
Zm00001eb322880	1.26423	0.00144164	0.044079
Zm00001eb313460	-1.04029	0.00144255	0.044079
Zm00001eb021600	1.65702	0.00145605	0.0444282
Zm00001eb173440	-1.09864	0.00146685	0.0446306
Zm00001eb355340	2.09815	0.00147648	0.04486
Zm00001eb198760	-2.8856	0.00148429	0.0450331
Zm00001eb104380	-1.0699	0.00150628	0.0456359
Zm00001eb256970	1.86508	0.0015121	0.0457225
MSTRG.24227.1	-1.94423	0.00151341	0.0457225
Zm00001eb384660	1.17053	0.0015177	0.0457874
Zm00001eb065120	-1.57226	0.00152316	0.0458877
Zm00001eb146560	1.42104	0.0015338	0.0461434
Zm00001eb348950	-1.24673	0.00154399	0.0463118
Zm00001eb394120	1.56819	0.00156103	0.0467001
Zm00001eb195210	1.53788	0.00156956	0.0468898
Zm00001eb294390	-1.47447	0.00157633	0.046971
Zm00001eb294210	1.53301	0.00157826	0.046971
Zm00001eb433160	1.42651	0.00157886	0.046971
Zm00001eb269420	-1.48002	0.00158361	0.0470471
MSTRG.57702.13	-1.41666	0.00159319	0.0472661
Zm00001eb369590	-1.10838	0.00161878	0.0479589
Zm00001eb268650	1.18731	0.00164984	0.0488117
Zm00001eb295860	-1.0616	0.00165728	0.0488897
Zm00001eb432460	-2.2266	0.00167118	0.0491474
Zm00001eb269730	-2.3206	0.00168115	0.0493091
Zm00001eb172600	1.65872	0.00168277	0.0493091
Zm00001eb327000	-1.1017	0.00168809	0.0493975
note: These DEGs were determined under the threshold p-value <= 0.01 and p-adjust <=0.05

## Sheet: Table S4
Table S4. Top GO terms for DEGs of OE compared to WT under control conditions.
ONTOLOGY	ID	Description	GeneRatio	BgRatio	pValue	pAdjust	Count	upGeneID	downGeneID
BP	GO:0006952	defense response	0.2291 (551/2405)	0.2063 (5823/28228)	1.75329e-26	2.29733e-22	551	Zm00001eb043140/Zm00001eb032670/Zm00001eb150730/Zm00001eb373760/Zm00001eb067040/Zm00001eb265610/Zm00001eb196960/Zm00001eb374500/Zm00001eb149240/Zm00001eb407250/Zm00001eb107190/Zm00001eb142410/Zm00001eb370660/Zm00001eb406770/Zm00001eb082390/Zm00001eb058100/Zm00001eb247580/Zm00001eb272050/Zm00001eb121190/Zm00001eb368580/Zm00001eb103410/Zm00001eb106490/Zm00001eb406670/Zm00001eb430640/Zm00001eb326060…	Zm00001eb087380/Zm00001eb011880/Zm00001eb376530/Zm00001eb074200/Zm00001eb038250/Zm00001eb405910/Zm00001eb193100/Zm00001eb385070/Zm00001eb305320/Zm00001eb011900/Zm00001eb345750/Zm00001eb164940/Zm00001eb384070/Zm00001eb124940/Zm00001eb067590/Zm00001eb032600/Zm00001eb195770/Zm00001eb077580/Zm00001eb167720/Zm00001eb154780/Zm00001eb388030/Zm00001eb034540/Zm00001eb334160/Zm00001eb421700/Zm00001eb357800…
BP	GO:0009753	response to jasmonic acid	0.1297 (312/2405)	0.0982 (2772/28228)	2.4457e-25	1.6023e-21	312	Zm00001eb032670/Zm00001eb067040/Zm00001eb265610/Zm00001eb374500/Zm00001eb149240/Zm00001eb142410/Zm00001eb406770/Zm00001eb284090/Zm00001eb058100/Zm00001eb310680/Zm00001eb082170/Zm00001eb419450/Zm00001eb121190/Zm00001eb368580/Zm00001eb103410/Zm00001eb294350/Zm00001eb430640/Zm00001eb227640/Zm00001eb158340/Zm00001eb230410/Zm00001eb216040/Zm00001eb111710/Zm00001eb269420/Zm00001eb131140/Zm00001eb190850…	Zm00001eb376530/Zm00001eb060950/Zm00001eb193100/Zm00001eb385070/Zm00001eb345750/Zm00001eb032600/Zm00001eb195770/Zm00001eb077580/Zm00001eb334160/Zm00001eb168290/Zm00001eb207830/Zm00001eb244380/Zm00001eb335060/Zm00001eb157260/Zm00001eb270580/Zm00001eb309340/Zm00001eb052520/Zm00001eb128310/Zm00001eb043700/Zm00001eb359950/Zm00001eb222660/Zm00001eb386390/Zm00001eb231980/Zm00001eb342850/Zm00001eb234730…
CC	GO:0048046	apoplast	0.1040 (250/2405)	0.0762 (2150/28228)	4.61547e-22	2.01588e-18	250	Zm00001eb112750/Zm00001eb328860/Zm00001eb150730/Zm00001eb200790/Zm00001eb055380/Zm00001eb332460/Zm00001eb123670/Zm00001eb286930/Zm00001eb354680/Zm00001eb391660/Zm00001eb149240/Zm00001eb286960/Zm00001eb256960/Zm00001eb267480/Zm00001eb307490/Zm00001eb049040/Zm00001eb193660/Zm00001eb054730/Zm00001eb323350/Zm00001eb076190/Zm00001eb156190/Zm00001eb341630/Zm00001eb310680/Zm00001eb333290/Zm00001eb272050…	Zm00001eb150950/Zm00001eb074120/Zm00001eb158300/Zm00001eb121470/Zm00001eb260610/Zm00001eb119840/Zm00001eb032580/Zm00001eb376530/Zm00001eb255870/Zm00001eb387270/Zm00001eb189450/Zm00001eb074200/Zm00001eb059070/Zm00001eb193100/Zm00001eb225050/Zm00001eb413210/Zm00001eb402410/Zm00001eb018750/Zm00001eb299370/Zm00001eb164410/Zm00001eb314490/Zm00001eb408140/Zm00001eb265890/Zm00001eb068400/Zm00001eb383370…
BP	GO:0009611	response to wounding	0.1642 (395/2405)	0.1408 (3974/28228)	7.62993e-22	2.49937e-18	395	Zm00001eb032670/Zm00001eb373760/Zm00001eb067040/Zm00001eb196960/Zm00001eb374500/Zm00001eb142410/Zm00001eb008920/Zm00001eb310680/Zm00001eb272050/Zm00001eb044970/Zm00001eb082170/Zm00001eb121190/Zm00001eb103410/Zm00001eb406670/Zm00001eb294350/Zm00001eb430640/Zm00001eb158340/Zm00001eb407700/Zm00001eb230410/Zm00001eb310370/Zm00001eb216040/Zm00001eb111710/Zm00001eb269420/Zm00001eb155730/Zm00001eb131140…	Zm00001eb376530/Zm00001eb060950/Zm00001eb074200/Zm00001eb405910/Zm00001eb193100/Zm00001eb385070/Zm00001eb305320/Zm00001eb345750/Zm00001eb164940/Zm00001eb195770/Zm00001eb077580/Zm00001eb154780/Zm00001eb034540/Zm00001eb334160/Zm00001eb168290/Zm00001eb207830/Zm00001eb335060/Zm00001eb157260/Zm00001eb270580/Zm00001eb285360/Zm00001eb309340/Zm00001eb078720/Zm00001eb155050/Zm00001eb128310/Zm00001eb075450…
BP	GO:0009751	response to salicylic acid	0.1052 (253/2405)	0.0829 (2339/28228)	3.66734e-18	9.61063e-15	253	Zm00001eb043140/Zm00001eb366700/Zm00001eb100800/Zm00001eb067040/Zm00001eb265610/Zm00001eb218880/Zm00001eb201430/Zm00001eb324220/Zm00001eb189000/Zm00001eb376590/Zm00001eb428830/Zm00001eb073550/Zm00001eb139970/Zm00001eb429270/Zm00001eb429870/Zm00001eb057000/Zm00001eb146650/Zm00001eb212120/Zm00001eb286960/Zm00001eb107190/Zm00001eb352780/Zm00001eb395130/Zm00001eb142410/Zm00001eb370660/Zm00001eb049040…	Zm00001eb353760/Zm00001eb151330/Zm00001eb009990/Zm00001eb158300/Zm00001eb087380/Zm00001eb119840/Zm00001eb138050/Zm00001eb032580/Zm00001eb234450/Zm00001eb376530/Zm00001eb217170/Zm00001eb418130/Zm00001eb038890/Zm00001eb258400/Zm00001eb191780/Zm00001eb405910/Zm00001eb028010/Zm00001eb034410/Zm00001eb274280/Zm00001eb222540/Zm00001eb299370/Zm00001eb164410/Zm00001eb072870/Zm00001eb305320/Zm00001eb345400…
BP	GO:0050832	defense response to fungus	0.1784 (429/2405)	0.1656 (4674/28228)	2.15093e-17	4.69727e-14	429	Zm00001eb373760/Zm00001eb265610/Zm00001eb332460/Zm00001eb374500/Zm00001eb391660/Zm00001eb107190/Zm00001eb142410/Zm00001eb058100/Zm00001eb247580/Zm00001eb272050/Zm00001eb430640/Zm00001eb158340/Zm00001eb310370/Zm00001eb216040/Zm00001eb111710/Zm00001eb269420/Zm00001eb155730/Zm00001eb359850/Zm00001eb131140/Zm00001eb052670/Zm00001eb237050/Zm00001eb290350/Zm00001eb418060/Zm00001eb315010/Zm00001eb075270…	Zm00001eb376530/Zm00001eb074200/Zm00001eb405910/Zm00001eb385070/Zm00001eb305320/Zm00001eb164940/Zm00001eb384070/Zm00001eb032600/Zm00001eb195770/Zm00001eb077580/Zm00001eb167720/Zm00001eb413180/Zm00001eb333420/Zm00001eb154780/Zm00001eb334160/Zm00001eb168290/Zm00001eb413250/Zm00001eb335060/Zm00001eb076170/Zm00001eb037740/Zm00001eb285360/Zm00001eb052520/Zm00001eb078720/Zm00001eb136650/Zm00001eb155050…
CC	GO:0099503	secretory vesicle	0.0865 (208/2405)	0.0655 (1850/28228)	9.4083e-17	1.7611e-13	208	Zm00001eb059030/Zm00001eb112750/Zm00001eb328860/Zm00001eb054960/Zm00001eb200790/Zm00001eb055380/Zm00001eb242690/Zm00001eb332460/Zm00001eb201430/Zm00001eb123670/Zm00001eb040450/Zm00001eb354680/Zm00001eb391660/Zm00001eb159250/Zm00001eb286960/Zm00001eb256960/Zm00001eb323450/Zm00001eb267480/Zm00001eb307490/Zm00001eb049040/Zm00001eb054730/Zm00001eb323350/Zm00001eb004260/Zm00001eb076190/Zm00001eb341630…	Zm00001eb150950/Zm00001eb074120/Zm00001eb111020/Zm00001eb158300/Zm00001eb336020/Zm00001eb119840/Zm00001eb260610/Zm00001eb032580/Zm00001eb376530/Zm00001eb008880/Zm00001eb189450/Zm00001eb193100/Zm00001eb225050/Zm00001eb413210/Zm00001eb018750/Zm00001eb299370/Zm00001eb164410/Zm00001eb068400/Zm00001eb265000/Zm00001eb171650/Zm00001eb232890/Zm00001eb330540/Zm00001eb032600/Zm00001eb167720/Zm00001eb413180…
BP	GO:0009809	lignin biosynthetic process	0.0507 (122/2405)	0.0317 (896/28228)	5.82386e-16	9.53875e-13	122	Zm00001eb289320/Zm00001eb328860/Zm00001eb366700/Zm00001eb417170/Zm00001eb214410/Zm00001eb146840/Zm00001eb247370/Zm00001eb376590/Zm00001eb354680/Zm00001eb149240/Zm00001eb130260/Zm00001eb257280/Zm00001eb076190/Zm00001eb058100/Zm00001eb333290/Zm00001eb221780/Zm00001eb013080/Zm00001eb348760/Zm00001eb368580/Zm00001eb318150/Zm00001eb318570/Zm00001eb227640/Zm00001eb387930/Zm00001eb206400/Zm00001eb072200…	Zm00001eb260610/Zm00001eb087380/Zm00001eb038890/Zm00001eb385070/Zm00001eb216000/Zm00001eb408140/Zm00001eb260700/Zm00001eb292850/Zm00001eb338850/Zm00001eb264250/Zm00001eb330540/Zm00001eb368900/Zm00001eb180060/Zm00001eb367240/Zm00001eb168290/Zm00001eb154000/Zm00001eb028610/Zm00001eb194370/Zm00001eb008530/Zm00001eb020950/Zm00001eb335060/Zm00001eb076170/Zm00001eb316910/Zm00001eb149960/Zm00001eb351260…
BP	GO:0009733	response to auxin	0.1152 (277/2405)	0.0984 (2779/28228)	3.22065e-15	4.68891e-12	277	Zm00001eb112750/Zm00001eb289320/Zm00001eb032670/Zm00001eb040650/Zm00001eb007950/Zm00001eb366700/Zm00001eb012360/Zm00001eb100800/Zm00001eb067040/Zm00001eb417170/Zm00001eb214410/Zm00001eb055380/Zm00001eb336930/Zm00001eb218880/Zm00001eb247370/Zm00001eb405760/Zm00001eb428830/Zm00001eb073550/Zm00001eb391660/Zm00001eb376590/Zm00001eb120010/Zm00001eb429870/Zm00001eb146650/Zm00001eb212120/Zm00001eb288800…	Zm00001eb150950/Zm00001eb261490/Zm00001eb234450/Zm00001eb038890/Zm00001eb418130/Zm00001eb060950/Zm00001eb258400/Zm00001eb191780/Zm00001eb336550/Zm00001eb193100/Zm00001eb242480/Zm00001eb385070/Zm00001eb317820/Zm00001eb222540/Zm00001eb068400/Zm00001eb256230/Zm00001eb384070/Zm00001eb162880/Zm00001eb264250/Zm00001eb195770/Zm00001eb077580/Zm00001eb050460/Zm00001eb368900/Zm00001eb334160/Zm00001eb357960…
BP	GO:0009735	response to cytokinin	0.0599 (144/2405)	0.0417 (1177/28228)	1.08926e-14	1.42726e-11	144	Zm00001eb289320/Zm00001eb221850/Zm00001eb254700/Zm00001eb007950/Zm00001eb100800/Zm00001eb417170/Zm00001eb247370/Zm00001eb073550/Zm00001eb139970/Zm00001eb429870/Zm00001eb194110/Zm00001eb146650/Zm00001eb212120/Zm00001eb130260/Zm00001eb142410/Zm00001eb318910/Zm00001eb257280/Zm00001eb156190/Zm00001eb037040/Zm00001eb250560/Zm00001eb424060/Zm00001eb066570/Zm00001eb221780/Zm00001eb272050/Zm00001eb348760…	Zm00001eb258400/Zm00001eb191780/Zm00001eb112080/Zm00001eb173280/Zm00001eb068400/Zm00001eb162880/Zm00001eb195770/Zm00001eb077580/Zm00001eb334160/Zm00001eb232000/Zm00001eb195920/Zm00001eb028610/Zm00001eb426640/Zm00001eb335060/Zm00001eb157260/Zm00001eb078720/Zm00001eb015630/Zm00001eb143700/Zm00001eb359950/Zm00001eb234180/Zm00001eb113940/Zm00001eb317890/Zm00001eb075230/Zm00001eb163680/Zm00001eb433330…
MF	GO:0050162	oxalate oxidase activity	0.0087 (21/2405)	0.0016 (45/28228)	4.8328e-14	5.75674e-11	21	Zm00001eb332460/Zm00001eb242750/Zm00001eb301380	Zm00001eb413180/Zm00001eb171660/Zm00001eb171580/Zm00001eb171630/Zm00001eb294140/Zm00001eb171560/Zm00001eb413250/Zm00001eb413210/Zm00001eb171640/Zm00001eb413260/Zm00001eb171510/Zm00001eb171530/Zm00001eb088410/Zm00001eb171540/Zm00001eb171520/Zm00001eb171650/Zm00001eb171500/Zm00001eb232890
BP	GO:0009682	induced systemic resistance	0.0337 (81/2405)	0.0188 (532/28228)	1.47009e-13	1.60521e-10	81	Zm00001eb112750/Zm00001eb289320/Zm00001eb417170/Zm00001eb214410/Zm00001eb055380/Zm00001eb218880/Zm00001eb247370/Zm00001eb391660/Zm00001eb130260/Zm00001eb256960/Zm00001eb395130/Zm00001eb240750/Zm00001eb257280/Zm00001eb058100/Zm00001eb221780/Zm00001eb093940/Zm00001eb348760/Zm00001eb391630/Zm00001eb318150/Zm00001eb103410/Zm00001eb072200/Zm00001eb359740/Zm00001eb111710/Zm00001eb216040/Zm00001eb328280…	Zm00001eb150950/Zm00001eb193100/Zm00001eb385070/Zm00001eb256230/Zm00001eb368900/Zm00001eb028610/Zm00001eb008530/Zm00001eb335060/Zm00001eb074290/Zm00001eb309340/Zm00001eb149960/Zm00001eb351260/Zm00001eb043700/Zm00001eb222660/Zm00001eb337270/Zm00001eb117370/Zm00001eb311630
BP	GO:0006970	response to osmotic stress	0.1077 (259/2405)	0.0941 (2656/28228)	3.70507e-13	3.6072e-10	259	Zm00001eb289320/Zm00001eb006660/Zm00001eb007950/Zm00001eb141360/Zm00001eb353280/Zm00001eb100800/Zm00001eb311230/Zm00001eb417170/Zm00001eb265610/Zm00001eb110240/Zm00001eb218880/Zm00001eb316660/Zm00001eb324220/Zm00001eb374500/Zm00001eb247370/Zm00001eb286930/Zm00001eb159150/Zm00001eb073550/Zm00001eb301720/Zm00001eb139970/Zm00001eb429270/Zm00001eb429870/Zm00001eb082720/Zm00001eb146650/Zm00001eb401480…	Zm00001eb105040/Zm00001eb121900/Zm00001eb336020/Zm00001eb011880/Zm00001eb217170/Zm00001eb387270/Zm00001eb112080/Zm00001eb074200/Zm00001eb371530/Zm00001eb242480/Zm00001eb274280/Zm00001eb239170/Zm00001eb292760/Zm00001eb209330/Zm00001eb256230/Zm00001eb011900/Zm00001eb345750/Zm00001eb292850/Zm00001eb384070/Zm00001eb124940/Zm00001eb179260/Zm00001eb208810/Zm00001eb228140/Zm00001eb395330/Zm00001eb056940…
CC	GO:0005576	extracellular region	0.2141 (515/2405)	0.2189 (6180/28228)	3.85414e-13	3.6072e-10	515	Zm00001eb043140/Zm00001eb398890/Zm00001eb067040/Zm00001eb311230/Zm00001eb243130/Zm00001eb332460/Zm00001eb033950/Zm00001eb362180/Zm00001eb374500/Zm00001eb391660/Zm00001eb149240/Zm00001eb323350/Zm00001eb369900/Zm00001eb272050/Zm00001eb419450/Zm00001eb368580/Zm00001eb103410/Zm00001eb206420/Zm00001eb158340/Zm00001eb277100/Zm00001eb026640/Zm00001eb159400/Zm00001eb407700/Zm00001eb071140/Zm00001eb038580…	Zm00001eb376530/Zm00001eb008880/Zm00001eb173280/Zm00001eb193100/Zm00001eb018750/Zm00001eb216000/Zm00001eb239170/Zm00001eb211410/Zm00001eb277550/Zm00001eb032600/Zm00001eb167720/Zm00001eb413180/Zm00001eb034540/Zm00001eb091200/Zm00001eb256010/Zm00001eb413250/Zm00001eb076170/Zm00001eb037740/Zm00001eb309340/Zm00001eb052520/Zm00001eb417480/Zm00001eb078720/Zm00001eb136650/Zm00001eb155050/Zm00001eb336120…
CC	GO:1902693	superoxide dismutase complex	0.0087 (21/2405)	0.0018 (52/28228)	1.60214e-12	1.39953e-09	21	Zm00001eb332460/Zm00001eb242750/Zm00001eb301380	Zm00001eb413180/Zm00001eb171660/Zm00001eb171580/Zm00001eb171630/Zm00001eb294140/Zm00001eb171560/Zm00001eb413250/Zm00001eb413210/Zm00001eb171640/Zm00001eb413260/Zm00001eb171510/Zm00001eb171530/Zm00001eb088410/Zm00001eb171540/Zm00001eb171520/Zm00001eb171650/Zm00001eb171500/Zm00001eb232890
BP	GO:0009723	response to ethylene	0.0898 (216/2405)	0.0761 (2148/28228)	2.5717e-12	2.10606e-09	216	Zm00001eb289320/Zm00001eb032670/Zm00001eb373760/Zm00001eb366700/Zm00001eb100800/Zm00001eb417170/Zm00001eb265610/Zm00001eb107910/Zm00001eb218880/Zm00001eb247370/Zm00001eb040450/Zm00001eb376590/Zm00001eb073550/Zm00001eb139970/Zm00001eb429870/Zm00001eb146650/Zm00001eb212120/Zm00001eb130260/Zm00001eb286960/Zm00001eb395130/Zm00001eb142410/Zm00001eb049040/Zm00001eb318910/Zm00001eb257280/Zm00001eb002380…	Zm00001eb158300/Zm00001eb119840/Zm00001eb032580/Zm00001eb376530/Zm00001eb038890/Zm00001eb258400/Zm00001eb191780/Zm00001eb112080/Zm00001eb154800/Zm00001eb274280/Zm00001eb299370/Zm00001eb164410/Zm00001eb072870/Zm00001eb345400/Zm00001eb068400/Zm00001eb256230/Zm00001eb260700/Zm00001eb016730/Zm00001eb264250/Zm00001eb032600/Zm00001eb213610/Zm00001eb195770/Zm00001eb228670/Zm00001eb077580/Zm00001eb167720…
BP	GO:0009646	response to absence of light	0.0449 (108/2405)	0.0303 (854/28228)	3.49455e-12	2.69347e-09	108	Zm00001eb289320/Zm00001eb006660/Zm00001eb007950/Zm00001eb366700/Zm00001eb417170/Zm00001eb247370/Zm00001eb212120/Zm00001eb402170/Zm00001eb130260/Zm00001eb142410/Zm00001eb307490/Zm00001eb088260/Zm00001eb054730/Zm00001eb257280/Zm00001eb221780/Zm00001eb348760/Zm00001eb048890/Zm00001eb387930/Zm00001eb072200/Zm00001eb111710/Zm00001eb216040/Zm00001eb141130/Zm00001eb328280/Zm00001eb219790/Zm00001eb234690…	Zm00001eb353760/Zm00001eb427810/Zm00001eb258400/Zm00001eb191780/Zm00001eb405910/Zm00001eb130640/Zm00001eb072870/Zm00001eb164940/Zm00001eb405880/Zm00001eb195770/Zm00001eb077580/Zm00001eb334160/Zm00001eb050410/Zm00001eb243200/Zm00001eb357800/Zm00001eb028610/Zm00001eb426640/Zm00001eb405870/Zm00001eb335060/Zm00001eb157260/Zm00001eb316910/Zm00001eb405770/Zm00001eb013430/Zm00001eb164570/Zm00001eb015630…
BP	GO:2000070	regulation of response to water deprivation	0.0378 (91/2405)	0.0238 (671/28228)	4.09128e-12	2.97822e-09	91	Zm00001eb289320/Zm00001eb006660/Zm00001eb100800/Zm00001eb417170/Zm00001eb218880/Zm00001eb247370/Zm00001eb073550/Zm00001eb139970/Zm00001eb429870/Zm00001eb146650/Zm00001eb130260/Zm00001eb395130/Zm00001eb318910/Zm00001eb257280/Zm00001eb037040/Zm00001eb250560/Zm00001eb221780/Zm00001eb093940/Zm00001eb348760/Zm00001eb288320/Zm00001eb430640/Zm00001eb048890/Zm00001eb072200/Zm00001eb359740/Zm00001eb111710…	Zm00001eb239620/Zm00001eb256230/Zm00001eb388030/Zm00001eb195920/Zm00001eb028610/Zm00001eb335060/Zm00001eb404170/Zm00001eb337270/Zm00001eb237110/Zm00001eb072900/Zm00001eb027780/Zm00001eb039660/Zm00001eb428020/Zm00001eb430270/Zm00001eb220730/Zm00001eb061490
BP	GO:0009813	flavonoid biosynthetic process	0.0474 (114/2405)	0.0328 (925/28228)	4.60928e-12	3.17871e-09	114	Zm00001eb289320/Zm00001eb006660/Zm00001eb032670/Zm00001eb366700/Zm00001eb067040/Zm00001eb417170/Zm00001eb214410/Zm00001eb373120/Zm00001eb247370/Zm00001eb405760/Zm00001eb376590/Zm00001eb149240/Zm00001eb130260/Zm00001eb282210/Zm00001eb370660/Zm00001eb008920/Zm00001eb257280/Zm00001eb002380/Zm00001eb288980/Zm00001eb058100/Zm00001eb221780/Zm00001eb300630/Zm00001eb348760/Zm00001eb368580/Zm00001eb314580…	Zm00001eb234450/Zm00001eb038890/Zm00001eb418130/Zm00001eb385070/Zm00001eb222540/Zm00001eb292850/Zm00001eb338850/Zm00001eb264250/Zm00001eb368900/Zm00001eb180060/Zm00001eb367240/Zm00001eb168290/Zm00001eb146460/Zm00001eb028610/Zm00001eb194370/Zm00001eb335060/Zm00001eb418140/Zm00001eb316910/Zm00001eb322090/Zm00001eb351260/Zm00001eb043700/Zm00001eb112210/Zm00001eb322120/Zm00001eb041120/Zm00001eb237110…
BP	GO:0009820	alkaloid metabolic process	0.0457 (110/2405)	0.0313 (883/28228)	5.66501e-12	3.71143e-09	110	Zm00001eb366700/Zm00001eb067040/Zm00001eb360800/Zm00001eb196960/Zm00001eb214410/Zm00001eb373120/Zm00001eb376590/Zm00001eb057000/Zm00001eb159250/Zm00001eb370660/Zm00001eb212360/Zm00001eb058100/Zm00001eb300630/Zm00001eb045340/Zm00001eb419450/Zm00001eb406670/Zm00001eb227640/Zm00001eb387930/Zm00001eb158340/Zm00001eb251860/Zm00001eb188360/Zm00001eb300620/Zm00001eb131140/Zm00001eb190850/Zm00001eb406600…	Zm00001eb158300/Zm00001eb138050/Zm00001eb119840/Zm00001eb376530/Zm00001eb234450/Zm00001eb038890/Zm00001eb418130/Zm00001eb385070/Zm00001eb222540/Zm00001eb260700/Zm00001eb292850/Zm00001eb264250/Zm00001eb368900/Zm00001eb180060/Zm00001eb367240/Zm00001eb168290/Zm00001eb337920/Zm00001eb418140/Zm00001eb078290/Zm00001eb270580/Zm00001eb316910/Zm00001eb351260/Zm00001eb043700/Zm00001eb358860/Zm00001eb112210…
CC	GO:0009506	plasmodesma	0.2345 (564/2405)	0.2481 (7004/28228)	8.0066e-12	4.99574e-09	564	Zm00001eb043140/Zm00001eb221850/Zm00001eb032670/Zm00001eb150730/Zm00001eb168590/Zm00001eb373760/Zm00001eb332460/Zm00001eb374500/Zm00001eb167300/Zm00001eb391660/Zm00001eb149240/Zm00001eb407250/Zm00001eb107190/Zm00001eb370660/Zm00001eb307490/Zm00001eb150590/Zm00001eb338370/Zm00001eb082390/Zm00001eb310680/Zm00001eb247580/Zm00001eb044970/Zm00001eb082170/Zm00001eb368580/Zm00001eb038730/Zm00001eb103410…	Zm00001eb083000/Zm00001eb376530/Zm00001eb257740/Zm00001eb173280/Zm00001eb405910/Zm00001eb193100/Zm00001eb234440/Zm00001eb385070/Zm00001eb018750/Zm00001eb216000/Zm00001eb305320/Zm00001eb239170/Zm00001eb211410/Zm00001eb164940/Zm00001eb032600/Zm00001eb413180/Zm00001eb154780/Zm00001eb388030/Zm00001eb034540/Zm00001eb168290/Zm00001eb091200/Zm00001eb244380/Zm00001eb320690/Zm00001eb256010/Zm00001eb413250…
BP	GO:0009737	response to abscisic acid	0.1921 (462/2405)	0.1968 (5555/28228)	1.64437e-11	9.67175e-09	462	Zm00001eb043140/Zm00001eb032670/Zm00001eb265610/Zm00001eb167300/Zm00001eb391660/Zm00001eb107190/Zm00001eb142410/Zm00001eb126140/Zm00001eb323350/Zm00001eb071850/Zm00001eb284090/Zm00001eb310680/Zm00001eb247580/Zm00001eb044970/Zm00001eb082170/Zm00001eb419450/Zm00001eb106490/Zm00001eb430640/Zm00001eb326060/Zm00001eb227640/Zm00001eb277100/Zm00001eb026640/Zm00001eb407700/Zm00001eb310370/Zm00001eb216040…	Zm00001eb087380/Zm00001eb060950/Zm00001eb074200/Zm00001eb038250/Zm00001eb072910/Zm00001eb305320/Zm00001eb384070/Zm00001eb032600/Zm00001eb195770/Zm00001eb077580/Zm00001eb154780/Zm00001eb388030/Zm00001eb034540/Zm00001eb334160/Zm00001eb091200/Zm00001eb244380/Zm00001eb335060/Zm00001eb157260/Zm00001eb102510/Zm00001eb368980/Zm00001eb285360/Zm00001eb052520/Zm00001eb136650/Zm00001eb155050/Zm00001eb075450…
BP	GO:0009617	response to bacterium	0.1127 (271/2405)	0.1031 (2911/28228)	1.6977e-11	9.67175e-09	271	Zm00001eb289320/Zm00001eb398890/Zm00001eb373760/Zm00001eb297860/Zm00001eb366700/Zm00001eb067040/Zm00001eb100800/Zm00001eb360800/Zm00001eb417170/Zm00001eb214410/Zm00001eb110240/Zm00001eb218880/Zm00001eb201430/Zm00001eb324220/Zm00001eb247370/Zm00001eb040450/Zm00001eb376590/Zm00001eb073550/Zm00001eb429270/Zm00001eb139970/Zm00001eb429870/Zm00001eb146650/Zm00001eb159250/Zm00001eb130260/Zm00001eb286960…	Zm00001eb353760/Zm00001eb074120/Zm00001eb032580/Zm00001eb038890/Zm00001eb217170/Zm00001eb418130/Zm00001eb405910/Zm00001eb173280/Zm00001eb299370/Zm00001eb164410/Zm00001eb256230/Zm00001eb260700/Zm00001eb148420/Zm00001eb405880/Zm00001eb179260/Zm00001eb016730/Zm00001eb032600/Zm00001eb382900/Zm00001eb368900/Zm00001eb173330/Zm00001eb357960/Zm00001eb180060/Zm00001eb193160/Zm00001eb367240/Zm00001eb095750…
BP	GO:1900057	positive regulation of leaf senescence	0.0345 (83/2405)	0.0214 (605/28228)	2.0142e-11	1.09967e-08	83	Zm00001eb100800/Zm00001eb336930/Zm00001eb218880/Zm00001eb073550/Zm00001eb139970/Zm00001eb429870/Zm00001eb146650/Zm00001eb212120/Zm00001eb142410/Zm00001eb295580/Zm00001eb395130/Zm00001eb318910/Zm00001eb088260/Zm00001eb037040/Zm00001eb250560/Zm00001eb031190/Zm00001eb288320/Zm00001eb430640/Zm00001eb359740/Zm00001eb269420/Zm00001eb155730/Zm00001eb056870/Zm00001eb250540/Zm00001eb052670/Zm00001eb290350…	Zm00001eb060950/Zm00001eb387270/Zm00001eb258400/Zm00001eb191780/Zm00001eb074200/Zm00001eb317820/Zm00001eb256230/Zm00001eb195770/Zm00001eb077580/Zm00001eb334160/Zm00001eb426640/Zm00001eb157260/Zm00001eb155050/Zm00001eb015630/Zm00001eb359950/Zm00001eb317890/Zm00001eb337270/Zm00001eb206080/Zm00001eb027780/Zm00001eb363940
BP	GO:0010597	green leaf volatile biosynthetic process	0.0308 (74/2405)	0.0181 (512/28228)	2.14585e-11	1.12468e-08	74	Zm00001eb081610/Zm00001eb289320/Zm00001eb146710/Zm00001eb423430/Zm00001eb227640/Zm00001eb087570/Zm00001eb065440/Zm00001eb315790/Zm00001eb144960/Zm00001eb366700/Zm00001eb387930/Zm00001eb156520/Zm00001eb417170/Zm00001eb072200/Zm00001eb312080/Zm00001eb426670/Zm00001eb277100/Zm00001eb321920/Zm00001eb144930/Zm00001eb230410/Zm00001eb158860/Zm00001eb247370/Zm00001eb376590/Zm00001eb111710/Zm00001eb430000…	Zm00001eb316910/Zm00001eb234730/Zm00001eb180060/Zm00001eb038890/Zm00001eb172450/Zm00001eb228670/Zm00001eb408260/Zm00001eb428070/Zm00001eb250940/Zm00001eb028610/Zm00001eb072870/Zm00001eb380260/Zm00001eb334430/Zm00001eb041120/Zm00001eb335060/Zm00001eb021200/Zm00001eb187450/Zm00001eb260700/Zm00001eb313190/Zm00001eb016730/Zm00001eb264250
BP	GO:0009625	response to insect	0.0545 (131/2405)	0.0406 (1147/28228)	2.43983e-11	1.22958e-08	131	Zm00001eb043140/Zm00001eb289320/Zm00001eb373760/Zm00001eb037990/Zm00001eb417170/Zm00001eb214410/Zm00001eb201430/Zm00001eb218880/Zm00001eb247370/Zm00001eb040450/Zm00001eb405760/Zm00001eb428830/Zm00001eb130260/Zm00001eb352780/Zm00001eb395130/Zm00001eb049040/Zm00001eb248460/Zm00001eb257280/Zm00001eb221780/Zm00001eb093940/Zm00001eb348760/Zm00001eb318150/Zm00001eb087570/Zm00001eb126400/Zm00001eb072200…	Zm00001eb151330/Zm00001eb138050/Zm00001eb119840/Zm00001eb234450/Zm00001eb034410/Zm00001eb385070/Zm00001eb222540/Zm00001eb272350/Zm00001eb405040/Zm00001eb009380/Zm00001eb256230/Zm00001eb154780/Zm00001eb368900/Zm00001eb034540/Zm00001eb357600/Zm00001eb028610/Zm00001eb008530/Zm00001eb335060/Zm00001eb289830/Zm00001eb149960/Zm00001eb351260/Zm00001eb128310/Zm00001eb336120/Zm00001eb043700/Zm00001eb274700…
BP	GO:0042742	defense response to bacterium	0.1767 (425/2405)	0.1794 (5065/28228)	4.56923e-11	2.21743e-08	425	Zm00001eb043140/Zm00001eb398890/Zm00001eb373760/Zm00001eb067040/Zm00001eb374500/Zm00001eb407250/Zm00001eb370660/Zm00001eb406770/Zm00001eb323350/Zm00001eb082390/Zm00001eb058100/Zm00001eb310680/Zm00001eb272050/Zm00001eb044970/Zm00001eb082170/Zm00001eb419450/Zm00001eb299940/Zm00001eb294350/Zm00001eb430640/Zm00001eb326060/Zm00001eb158340/Zm00001eb407700/Zm00001eb230410/Zm00001eb310370/Zm00001eb216040…	Zm00001eb087380/Zm00001eb376530/Zm00001eb072910/Zm00001eb405910/Zm00001eb385070/Zm00001eb140370/Zm00001eb305320/Zm00001eb211410/Zm00001eb164940/Zm00001eb384070/Zm00001eb167720/Zm00001eb154780/Zm00001eb034540/Zm00001eb357800/Zm00001eb256010/Zm00001eb400560/Zm00001eb335060/Zm00001eb076170/Zm00001eb270580/Zm00001eb136650/Zm00001eb155050/Zm00001eb075450/Zm00001eb043700/Zm00001eb222660/Zm00001eb386390…
BP	GO:0009718	anthocyanin-containing compound biosynthetic process	0.0395 (95/2405)	0.0265 (747/28228)	5.29527e-11	2.478e-08	95	Zm00001eb032670/Zm00001eb366700/Zm00001eb067040/Zm00001eb284130/Zm00001eb214410/Zm00001eb146840/Zm00001eb376590/Zm00001eb056760/Zm00001eb212120/Zm00001eb282210/Zm00001eb142410/Zm00001eb370660/Zm00001eb156190/Zm00001eb058100/Zm00001eb318150/Zm00001eb318570/Zm00001eb227640/Zm00001eb387930/Zm00001eb206400/Zm00001eb158860/Zm00001eb283860/Zm00001eb357120/Zm00001eb237050/Zm00001eb055830/Zm00001eb021650…	Zm00001eb087380/Zm00001eb038890/Zm00001eb418130/Zm00001eb258400/Zm00001eb191780/Zm00001eb385070/Zm00001eb260700/Zm00001eb195770/Zm00001eb077580/Zm00001eb368900/Zm00001eb334160/Zm00001eb180060/Zm00001eb367240/Zm00001eb154000/Zm00001eb008530/Zm00001eb426640/Zm00001eb020950/Zm00001eb418140/Zm00001eb122630/Zm00001eb057770/Zm00001eb316910/Zm00001eb149960/Zm00001eb351260/Zm00001eb015630/Zm00001eb380880…
BP	GO:0016114	terpenoid biosynthetic process	0.0366 (88/2405)	0.0242 (683/28228)	1.4037e-10	6.13457e-08	88	Zm00001eb214410/Zm00001eb196960/Zm00001eb146840/Zm00001eb405760/Zm00001eb314900/Zm00001eb284090/Zm00001eb212360/Zm00001eb058100/Zm00001eb045340/Zm00001eb318570/Zm00001eb406670/Zm00001eb087570/Zm00001eb206400/Zm00001eb230410/Zm00001eb420610/Zm00001eb145100/Zm00001eb243970/Zm00001eb406600/Zm00001eb237050/Zm00001eb287860/Zm00001eb342550/Zm00001eb360890/Zm00001eb017620/Zm00001eb238550/Zm00001eb427300…	Zm00001eb077630/Zm00001eb087380/Zm00001eb138050/Zm00001eb234450/Zm00001eb119410/Zm00001eb385070/Zm00001eb222540/Zm00001eb016730/Zm00001eb368900/Zm00001eb218390/Zm00001eb154000/Zm00001eb050410/Zm00001eb302370/Zm00001eb020950/Zm00001eb126690/Zm00001eb122630/Zm00001eb078290/Zm00001eb057770/Zm00001eb316910/Zm00001eb351260/Zm00001eb380880/Zm00001eb043700/Zm00001eb041120/Zm00001eb222660/Zm00001eb021200…
BP	GO:0006805	xenobiotic metabolic process	0.0324 (78/2405)	0.0204 (575/28228)	1.40454e-10	6.13457e-08	78	Zm00001eb366700/Zm00001eb196960/Zm00001eb146840/Zm00001eb214730/Zm00001eb405760/Zm00001eb159250/Zm00001eb314900/Zm00001eb284090/Zm00001eb212360/Zm00001eb424060/Zm00001eb300630/Zm00001eb045340/Zm00001eb419450/Zm00001eb342670/Zm00001eb318570/Zm00001eb406670/Zm00001eb206400/Zm00001eb300620/Zm00001eb190850/Zm00001eb406600/Zm00001eb110050/Zm00001eb279190/Zm00001eb110040/Zm00001eb360890/Zm00001eb427300…	Zm00001eb087380/Zm00001eb038890/Zm00001eb402410/Zm00001eb104660/Zm00001eb260700/Zm00001eb162880/Zm00001eb154000/Zm00001eb091200/Zm00001eb021020/Zm00001eb020950/Zm00001eb154050/Zm00001eb335970/Zm00001eb069630/Zm00001eb380880/Zm00001eb143700/Zm00001eb358860/Zm00001eb112210/Zm00001eb159000/Zm00001eb313190/Zm00001eb204620/Zm00001eb050840/Zm00001eb408260
BP	GO:0009734	auxin-activated signaling pathway	0.0832 (200/2405)	0.0722 (2037/28228)	1.48835e-10	6.29092e-08	200	Zm00001eb059030/Zm00001eb040650/Zm00001eb007950/Zm00001eb297860/Zm00001eb054960/Zm00001eb100800/Zm00001eb265610/Zm00001eb332460/Zm00001eb336930/Zm00001eb316660/Zm00001eb374500/Zm00001eb189000/Zm00001eb356010/Zm00001eb429870/Zm00001eb146650/Zm00001eb212120/Zm00001eb288800/Zm00001eb295580/Zm00001eb142410/Zm00001eb267480/Zm00001eb352180/Zm00001eb049040/Zm00001eb088260/Zm00001eb071850/Zm00001eb156190…	Zm00001eb009990/Zm00001eb261490/Zm00001eb158300/Zm00001eb336020/Zm00001eb119840/Zm00001eb376530/Zm00001eb060950/Zm00001eb258400/Zm00001eb191780/Zm00001eb413210/Zm00001eb317820/Zm00001eb072870/Zm00001eb209330/Zm00001eb171650/Zm00001eb232890/Zm00001eb187210/Zm00001eb162880/Zm00001eb195770/Zm00001eb228670/Zm00001eb427760/Zm00001eb077580/Zm00001eb228140/Zm00001eb018870/Zm00001eb413180/Zm00001eb171660…
MF	GO:0020037	heme binding	0.0399 (96/2405)	0.0274 (774/28228)	1.6614e-10	6.80292e-08	96	Zm00001eb328860/Zm00001eb214410/Zm00001eb196960/Zm00001eb214730/Zm00001eb405760/Zm00001eb354680/Zm00001eb209630/Zm00001eb159250/Zm00001eb058640/Zm00001eb314900/Zm00001eb193660/Zm00001eb284090/Zm00001eb076190/Zm00001eb058100/Zm00001eb333290/Zm00001eb013080/Zm00001eb045340/Zm00001eb406670/Zm00001eb081610/Zm00001eb332990/Zm00001eb002510/Zm00001eb379240/Zm00001eb190850/Zm00001eb406600/Zm00001eb110050…	Zm00001eb260610/Zm00001eb138050/Zm00001eb234450/Zm00001eb385070/Zm00001eb402410/Zm00001eb222540/Zm00001eb330540/Zm00001eb368900/Zm00001eb230270/Zm00001eb268320/Zm00001eb076170/Zm00001eb078290/Zm00001eb154050/Zm00001eb351260/Zm00001eb043700/Zm00001eb358860/Zm00001eb058250/Zm00001eb072730/Zm00001eb222660/Zm00001eb354690/Zm00001eb117370/Zm00001eb311630/Zm00001eb300130/Zm00001eb004200/Zm00001eb282410…
CC	GO:0000325	plant-type vacuole	0.1854 (446/2405)	0.1932 (5454/28228)	4.90972e-10	1.94945e-07	446	Zm00001eb221850/Zm00001eb398890/Zm00001eb168590/Zm00001eb196960/Zm00001eb332460/Zm00001eb214730/Zm00001eb374500/Zm00001eb044500/Zm00001eb149240/Zm00001eb151060/Zm00001eb107190/Zm00001eb307490/Zm00001eb323350/Zm00001eb338370/Zm00001eb310680/Zm00001eb247580/Zm00001eb272050/Zm00001eb044970/Zm00001eb082170/Zm00001eb121190/Zm00001eb368580/Zm00001eb103410/Zm00001eb406670/Zm00001eb206420/Zm00001eb158340…	Zm00001eb222840/Zm00001eb083000/Zm00001eb367970/Zm00001eb376530/Zm00001eb008880/Zm00001eb173280/Zm00001eb072910/Zm00001eb193100/Zm00001eb018750/Zm00001eb305320/Zm00001eb239170/Zm00001eb211410/Zm00001eb032600/Zm00001eb413180/Zm00001eb091200/Zm00001eb256010/Zm00001eb413250/Zm00001eb400560/Zm00001eb076170/Zm00001eb176380/Zm00001eb309340/Zm00001eb052520/Zm00001eb417480/Zm00001eb078720/Zm00001eb143700…
MF	GO:0004784	superoxide dismutase activity	0.0087 (21/2405)	0.0024 (68/28228)	5.89252e-10	2.20886e-07	21	Zm00001eb332460/Zm00001eb242750/Zm00001eb301380	Zm00001eb413180/Zm00001eb171660/Zm00001eb171580/Zm00001eb171630/Zm00001eb294140/Zm00001eb171560/Zm00001eb413250/Zm00001eb413210/Zm00001eb171640/Zm00001eb413260/Zm00001eb171510/Zm00001eb171530/Zm00001eb088410/Zm00001eb171540/Zm00001eb171520/Zm00001eb171650/Zm00001eb171500/Zm00001eb232890
BP	GO:0009409	response to cold	0.1647 (396/2405)	0.1682 (4747/28228)	5.90018e-10	2.20886e-07	396	Zm00001eb043140/Zm00001eb032670/Zm00001eb138690/Zm00001eb373760/Zm00001eb311230/Zm00001eb265610/Zm00001eb374500/Zm00001eb167300/Zm00001eb391660/Zm00001eb107190/Zm00001eb142410/Zm00001eb008920/Zm00001eb247580/Zm00001eb372960/Zm00001eb106490/Zm00001eb430640/Zm00001eb407700/Zm00001eb230410/Zm00001eb310370/Zm00001eb216040/Zm00001eb111710/Zm00001eb269420/Zm00001eb098760/Zm00001eb413390/Zm00001eb155730…	Zm00001eb074200/Zm00001eb345750/Zm00001eb195770/Zm00001eb077580/Zm00001eb154780/Zm00001eb388030/Zm00001eb034540/Zm00001eb334160/Zm00001eb168290/Zm00001eb244380/Zm00001eb357800/Zm00001eb335060/Zm00001eb076170/Zm00001eb187450/Zm00001eb157260/Zm00001eb285360/Zm00001eb155050/Zm00001eb128310/Zm00001eb359950/Zm00001eb428070/Zm00001eb378590/Zm00001eb164350/Zm00001eb378930/Zm00001eb342850/Zm00001eb343870…
BP	GO:0006629	lipid metabolic process	0.0536 (129/2405)	0.0418 (1180/28228)	6.07043e-10	2.20947e-07	129	Zm00001eb037990/Zm00001eb293190/Zm00001eb035780/Zm00001eb265610/Zm00001eb196960/Zm00001eb214730/Zm00001eb054680/Zm00001eb159250/Zm00001eb391000/Zm00001eb049040/Zm00001eb212360/Zm00001eb403920/Zm00001eb013520/Zm00001eb424060/Zm00001eb300630/Zm00001eb045340/Zm00001eb419450/Zm00001eb342670/Zm00001eb013340/Zm00001eb406670/Zm00001eb081610/Zm00001eb206420/Zm00001eb158340/Zm00001eb251860/Zm00001eb407700…	Zm00001eb074120/Zm00001eb009540/Zm00001eb158300/Zm00001eb119840/Zm00001eb376530/Zm00001eb038250/Zm00001eb034410/Zm00001eb409700/Zm00001eb216000/Zm00001eb162880/Zm00001eb111990/Zm00001eb034540/Zm00001eb381520/Zm00001eb044860/Zm00001eb050410/Zm00001eb091200/Zm00001eb357600/Zm00001eb195920/Zm00001eb432020/Zm00001eb021020/Zm00001eb268320/Zm00001eb124520/Zm00001eb417480/Zm00001eb324290/Zm00001eb256360…
CC	GO:0009505	plant-type cell wall	0.1260 (303/2405)	0.1224 (3454/28228)	7.04309e-10	2.49421e-07	303	Zm00001eb059030/Zm00001eb112750/Zm00001eb289320/Zm00001eb221850/Zm00001eb254700/Zm00001eb328860/Zm00001eb108510/Zm00001eb326780/Zm00001eb054960/Zm00001eb200790/Zm00001eb417170/Zm00001eb055380/Zm00001eb254540/Zm00001eb046610/Zm00001eb110240/Zm00001eb332460/Zm00001eb201430/Zm00001eb247370/Zm00001eb374500/Zm00001eb251900/Zm00001eb286930/Zm00001eb354680/Zm00001eb391660/Zm00001eb086700/Zm00001eb194110…	Zm00001eb150950/Zm00001eb158300/Zm00001eb121470/Zm00001eb336020/Zm00001eb119840/Zm00001eb260610/Zm00001eb376530/Zm00001eb418130/Zm00001eb118880/Zm00001eb189450/Zm00001eb059070/Zm00001eb193100/Zm00001eb225050/Zm00001eb413210/Zm00001eb018750/Zm00001eb009380/Zm00001eb239170/Zm00001eb068400/Zm00001eb345400/Zm00001eb209330/Zm00001eb148420/Zm00001eb171650/Zm00001eb232890/Zm00001eb179260/Zm00001eb338850…
BP	GO:0009620	response to fungus	0.0936 (225/2405)	0.0852 (2405/28228)	7.77811e-10	2.68201e-07	225	Zm00001eb059030/Zm00001eb043140/Zm00001eb037990/Zm00001eb373760/Zm00001eb100800/Zm00001eb015970/Zm00001eb067040/Zm00001eb417170/Zm00001eb218880/Zm00001eb201430/Zm00001eb247370/Zm00001eb040450/Zm00001eb073550/Zm00001eb139970/Zm00001eb429870/Zm00001eb146650/Zm00001eb212120/Zm00001eb271900/Zm00001eb286960/Zm00001eb058640/Zm00001eb352780/Zm00001eb395130/Zm00001eb142410/Zm00001eb267480/Zm00001eb370660…	Zm00001eb151330/Zm00001eb158300/Zm00001eb336020/Zm00001eb119840/Zm00001eb032580/Zm00001eb376530/Zm00001eb418130/Zm00001eb258400/Zm00001eb191780/Zm00001eb405910/Zm00001eb028010/Zm00001eb034410/Zm00001eb164410/Zm00001eb009380/Zm00001eb209330/Zm00001eb256230/Zm00001eb164940/Zm00001eb405880/Zm00001eb016730/Zm00001eb032600/Zm00001eb072240/Zm00001eb195770/Zm00001eb077580/Zm00001eb382900/Zm00001eb100820…
BP	GO:0009414	response to water deprivation	0.1472 (354/2405)	0.1477 (4169/28228)	8.71842e-10	2.92916e-07	354	Zm00001eb265610/Zm00001eb374500/Zm00001eb167300/Zm00001eb149240/Zm00001eb407250/Zm00001eb107190/Zm00001eb142410/Zm00001eb126140/Zm00001eb284090/Zm00001eb082390/Zm00001eb310680/Zm00001eb247580/Zm00001eb272050/Zm00001eb082170/Zm00001eb419450/Zm00001eb368580/Zm00001eb430640/Zm00001eb277100/Zm00001eb026640/Zm00001eb230410/Zm00001eb216040/Zm00001eb111710/Zm00001eb269420/Zm00001eb155730/Zm00001eb052670…	Zm00001eb060950/Zm00001eb074200/Zm00001eb405910/Zm00001eb345750/Zm00001eb195770/Zm00001eb077580/Zm00001eb154780/Zm00001eb388030/Zm00001eb334160/Zm00001eb421700/Zm00001eb091200/Zm00001eb244380/Zm00001eb335060/Zm00001eb285360/Zm00001eb078720/Zm00001eb136650/Zm00001eb155050/Zm00001eb382070/Zm00001eb359950/Zm00001eb428070/Zm00001eb020380/Zm00001eb222660/Zm00001eb342850/Zm00001eb343870/Zm00001eb027780…
BP	GO:0071456	cellular response to hypoxia	0.1356 (326/2405)	0.1341 (3786/28228)	1.08526e-09	3.55504e-07	326	Zm00001eb373760/Zm00001eb067040/Zm00001eb265610/Zm00001eb362180/Zm00001eb374500/Zm00001eb044500/Zm00001eb142410/Zm00001eb370660/Zm00001eb307490/Zm00001eb284090/Zm00001eb013520/Zm00001eb058100/Zm00001eb044970/Zm00001eb121190/Zm00001eb430640/Zm00001eb310370/Zm00001eb269420/Zm00001eb098760/Zm00001eb052670/Zm00001eb290350/Zm00001eb418060/Zm00001eb075270/Zm00001eb416330/Zm00001eb193060/Zm00001eb079000…	Zm00001eb121900/Zm00001eb087380/Zm00001eb011880/Zm00001eb038250/Zm00001eb371530/Zm00001eb001120/Zm00001eb011900/Zm00001eb384070/Zm00001eb124940/Zm00001eb195770/Zm00001eb077580/Zm00001eb034540/Zm00001eb334160/Zm00001eb044260/Zm00001eb256010/Zm00001eb400560/Zm00001eb076170/Zm00001eb157260/Zm00001eb155050/Zm00001eb075450/Zm00001eb359950/Zm00001eb038290/Zm00001eb342850/Zm00001eb027780/Zm00001eb204620…
BP	GO:0002213	defense response to insect	0.0453 (109/2405)	0.0342 (964/28228)	2.15666e-09	6.89235e-07	109	Zm00001eb289320/Zm00001eb054960/Zm00001eb417170/Zm00001eb214410/Zm00001eb196960/Zm00001eb247370/Zm00001eb374500/Zm00001eb073550/Zm00001eb139970/Zm00001eb130260/Zm00001eb267480/Zm00001eb318910/Zm00001eb257280/Zm00001eb250560/Zm00001eb058100/Zm00001eb221780/Zm00001eb272050/Zm00001eb348760/Zm00001eb045340/Zm00001eb318150/Zm00001eb406670/Zm00001eb288320/Zm00001eb354540/Zm00001eb430640/Zm00001eb087570…	Zm00001eb336020/Zm00001eb138050/Zm00001eb234450/Zm00001eb222540/Zm00001eb272350/Zm00001eb265890/Zm00001eb209330/Zm00001eb228140/Zm00001eb100820/Zm00001eb368900/Zm00001eb326880/Zm00001eb028610/Zm00001eb008530/Zm00001eb335060/Zm00001eb355410/Zm00001eb309030/Zm00001eb149960/Zm00001eb078720/Zm00001eb336120/Zm00001eb222660/Zm00001eb353870/Zm00001eb225970/Zm00001eb311630/Zm00001eb027780/Zm00001eb105400…
BP	GO:0009877	nodulation	0.0516 (124/2405)	0.0407 (1148/28228)	2.74513e-09	8.56414e-07	124	Zm00001eb059030/Zm00001eb328860/Zm00001eb373760/Zm00001eb054960/Zm00001eb100800/Zm00001eb254540/Zm00001eb107910/Zm00001eb040450/Zm00001eb354680/Zm00001eb073550/Zm00001eb139970/Zm00001eb146650/Zm00001eb407250/Zm00001eb307490/Zm00001eb318910/Zm00001eb049040/Zm00001eb054730/Zm00001eb252120/Zm00001eb076190/Zm00001eb037040/Zm00001eb082390/Zm00001eb250560/Zm00001eb333290/Zm00001eb106490/Zm00001eb288320…	Zm00001eb158300/Zm00001eb260610/Zm00001eb119840/Zm00001eb376530/Zm00001eb217170/Zm00001eb218330/Zm00001eb405040/Zm00001eb009380/Zm00001eb239170/Zm00001eb330540/Zm00001eb232000/Zm00001eb357600/Zm00001eb195920/Zm00001eb072440/Zm00001eb076170/Zm00001eb191110/Zm00001eb289830/Zm00001eb274700/Zm00001eb058250/Zm00001eb022920/Zm00001eb164350/Zm00001eb378590/Zm00001eb310570/Zm00001eb354690/Zm00001eb428320…
BP	GO:0006631	fatty acid metabolic process	0.0341 (82/2405)	0.0233 (658/28228)	2.9084e-09	8.8625e-07	82	Zm00001eb196960/Zm00001eb214730/Zm00001eb405760/Zm00001eb159250/Zm00001eb058640/Zm00001eb049040/Zm00001eb002380/Zm00001eb013520/Zm00001eb424060/Zm00001eb045340/Zm00001eb342670/Zm00001eb013340/Zm00001eb406670/Zm00001eb081610/Zm00001eb158340/Zm00001eb153400/Zm00001eb420610/Zm00001eb335380/Zm00001eb022670/Zm00001eb188360/Zm00001eb131140/Zm00001eb190850/Zm00001eb406600/Zm00001eb034810/Zm00001eb110050…	Zm00001eb158300/Zm00001eb119840/Zm00001eb376530/Zm00001eb119410/Zm00001eb409700/Zm00001eb162880/Zm00001eb091200/Zm00001eb357600/Zm00001eb241560/Zm00001eb268320/Zm00001eb392550/Zm00001eb124520/Zm00001eb335970/Zm00001eb070790/Zm00001eb143700/Zm00001eb358860/Zm00001eb038290/Zm00001eb167230/Zm00001eb300130/Zm00001eb234730/Zm00001eb409740/Zm00001eb261830/Zm00001eb159000/Zm00001eb009430/Zm00001eb334430…
BP	GO:0031640	killing of cells of another organism	0.0200 (48/2405)	0.0108 (305/28228)	4.48547e-09	1.33575e-06	48	Zm00001eb354540/Zm00001eb332460/Zm00001eb413630/Zm00001eb427180/Zm00001eb103500/Zm00001eb286960/Zm00001eb130480/Zm00001eb332350/Zm00001eb242750/Zm00001eb272050/Zm00001eb096930/Zm00001eb301380/Zm00001eb302250/Zm00001eb327190/Zm00001eb384600	Zm00001eb167720/Zm00001eb413180/Zm00001eb052520/Zm00001eb171660/Zm00001eb171580/Zm00001eb171630/Zm00001eb078720/Zm00001eb335970/Zm00001eb032580/Zm00001eb294140/Zm00001eb171560/Zm00001eb413250/Zm00001eb413210/Zm00001eb167710/Zm00001eb133240/Zm00001eb171640/Zm00001eb299370/Zm00001eb413260/Zm00001eb164410/Zm00001eb171530/Zm00001eb171510/Zm00001eb032560/Zm00001eb171540/Zm00001eb088410/Zm00001eb341580…
BP	GO:0000162	tryptophan biosynthetic process	0.0208 (50/2405)	0.0117 (331/28228)	8.7053e-09	2.53479e-06	50	Zm00001eb289320/Zm00001eb424380/Zm00001eb156520/Zm00001eb417170/Zm00001eb214410/Zm00001eb072200/Zm00001eb426670/Zm00001eb050950/Zm00001eb321920/Zm00001eb247370/Zm00001eb216040/Zm00001eb111710/Zm00001eb356010/Zm00001eb430000/Zm00001eb387730/Zm00001eb130260/Zm00001eb011670/Zm00001eb328280/Zm00001eb100220/Zm00001eb234690/Zm00001eb417190/Zm00001eb063220/Zm00001eb060890/Zm00001eb257280/Zm00001eb314130…	Zm00001eb018870/Zm00001eb368900/Zm00001eb351260/Zm00001eb043700/Zm00001eb379310/Zm00001eb352400/Zm00001eb385070/Zm00001eb279030/Zm00001eb028610/Zm00001eb222660/Zm00001eb335060/Zm00001eb117370/Zm00001eb323000
MF	GO:0000987	cis-regulatory region sequence-specific DNA binding	0.0407 (98/2405)	0.0308 (870/28228)	1.71343e-08	4.88067e-06	98	Zm00001eb289320/Zm00001eb032670/Zm00001eb417170/Zm00001eb218880/Zm00001eb316660/Zm00001eb247370/Zm00001eb073550/Zm00001eb139970/Zm00001eb146650/Zm00001eb130260/Zm00001eb395130/Zm00001eb318910/Zm00001eb406770/Zm00001eb257280/Zm00001eb037040/Zm00001eb250560/Zm00001eb221780/Zm00001eb320870/Zm00001eb093940/Zm00001eb348760/Zm00001eb288320/Zm00001eb112680/Zm00001eb072200/Zm00001eb359740/Zm00001eb216040…	Zm00001eb072870/Zm00001eb256230/Zm00001eb228670/Zm00001eb186200/Zm00001eb244380/Zm00001eb028610/Zm00001eb335060/Zm00001eb187450/Zm00001eb428070/Zm00001eb250940/Zm00001eb220250/Zm00001eb301170/Zm00001eb337270/Zm00001eb342850/Zm00001eb027780/Zm00001eb172450/Zm00001eb372490
BP	GO:0090332	stomatal closure	0.0229 (55/2405)	0.0140 (394/28228)	2.69607e-08	7.51631e-06	55	Zm00001eb193060/Zm00001eb441240/Zm00001eb430640/Zm00001eb038070/Zm00001eb100800/Zm00001eb369560/Zm00001eb344870/Zm00001eb153470/Zm00001eb255860/Zm00001eb318890/Zm00001eb073550/Zm00001eb269420/Zm00001eb139970/Zm00001eb429870/Zm00001eb249440/Zm00001eb146650/Zm00001eb250540/Zm00001eb162070/Zm00001eb257030/Zm00001eb103100/Zm00001eb318910/Zm00001eb145470/Zm00001eb432090/Zm00001eb318900/Zm00001eb037530…	Zm00001eb397600/Zm00001eb357960/Zm00001eb027780/Zm00001eb351340/Zm00001eb327510/Zm00001eb195920/Zm00001eb339340/Zm00001eb419500/Zm00001eb044280/Zm00001eb368000/Zm00001eb400020/Zm00001eb260170/Zm00001eb041840/Zm00001eb061460/Zm00001eb148420/Zm00001eb312210/Zm00001eb083510/Zm00001eb283800/Zm00001eb400060/Zm00001eb342850
BP	GO:0080187	floral organ senescence	0.0287 (69/2405)	0.0194 (549/28228)	3.71479e-08	1.01406e-05	69	Zm00001eb289320/Zm00001eb156520/Zm00001eb417170/Zm00001eb072200/Zm00001eb206730/Zm00001eb426670/Zm00001eb218880/Zm00001eb321920/Zm00001eb247370/Zm00001eb359740/Zm00001eb169010/Zm00001eb111710/Zm00001eb376400/Zm00001eb430000/Zm00001eb159410/Zm00001eb212120/Zm00001eb195400/Zm00001eb130260/Zm00001eb314220/Zm00001eb328280/Zm00001eb234690/Zm00001eb142410/Zm00001eb395130/Zm00001eb197170/Zm00001eb057540…	Zm00001eb334160/Zm00001eb110440/Zm00001eb015630/Zm00001eb258400/Zm00001eb359950/Zm00001eb191780/Zm00001eb039650/Zm00001eb113940/Zm00001eb028610/Zm00001eb317890/Zm00001eb426640/Zm00001eb335070/Zm00001eb337270/Zm00001eb335060/Zm00001eb432170/Zm00001eb068400/Zm00001eb433330/Zm00001eb157260/Zm00001eb363940/Zm00001eb195770/Zm00001eb077580
BP	GO:0009866	induced systemic resistance, ethylene mediated signaling pathway	0.0200 (48/2405)	0.0115 (326/28228)	3.88675e-08	1.03935e-05	48	Zm00001eb289320/Zm00001eb048710/Zm00001eb156520/Zm00001eb417170/Zm00001eb072200/Zm00001eb158340/Zm00001eb426670/Zm00001eb321920/Zm00001eb247370/Zm00001eb400300/Zm00001eb216040/Zm00001eb111710/Zm00001eb430000/Zm00001eb130260/Zm00001eb328280/Zm00001eb138640/Zm00001eb223550/Zm00001eb234690/Zm00001eb417190/Zm00001eb131140/Zm00001eb049040/Zm00001eb426520/Zm00001eb257280/Zm00001eb282510/Zm00001eb277860…	Zm00001eb149960/Zm00001eb158300/Zm00001eb119840/Zm00001eb155050/Zm00001eb376530/Zm00001eb357600/Zm00001eb028610/Zm00001eb008530/Zm00001eb335060
BP	GO:0043651	linoleic acid metabolic process	0.0104 (25/2405)	0.0041 (116/28228)	5.05404e-08	1.32446e-05	25	Zm00001eb406670/Zm00001eb081610/Zm00001eb423430/Zm00001eb159320/Zm00001eb144960/Zm00001eb408720/Zm00001eb196960/Zm00001eb144930/Zm00001eb164090/Zm00001eb405760/Zm00001eb328620/Zm00001eb159250/Zm00001eb188360/Zm00001eb190850/Zm00001eb406600/Zm00001eb110050/Zm00001eb127750/Zm00001eb067710/Zm00001eb211290/Zm00001eb159210/Zm00001eb110040/Zm00001eb045340	Zm00001eb358860/Zm00001eb038290/Zm00001eb159000
BP	GO:0080086	stamen filament development	0.0183 (44/2405)	0.0102 (289/28228)	5.279e-08	1.35629e-05	44	Zm00001eb081610/Zm00001eb289320/Zm00001eb423430/Zm00001eb144960/Zm00001eb417170/Zm00001eb156520/Zm00001eb072200/Zm00001eb426670/Zm00001eb336930/Zm00001eb321920/Zm00001eb121410/Zm00001eb144930/Zm00001eb247370/Zm00001eb239550/Zm00001eb111710/Zm00001eb411910/Zm00001eb430000/Zm00001eb056870/Zm00001eb130260/Zm00001eb328280/Zm00001eb234690/Zm00001eb295580/Zm00001eb417190/Zm00001eb071650/Zm00001eb257280…	Zm00001eb060950/Zm00001eb226470/Zm00001eb028610/Zm00001eb372490/Zm00001eb335060
MF	GO:0004497	monooxygenase activity	0.0258 (62/2405)	0.0169 (478/28228)	5.78596e-08	1.45795e-05	62	Zm00001eb013340/Zm00001eb406670/Zm00001eb159320/Zm00001eb119530/Zm00001eb021550/Zm00001eb397050/Zm00001eb196960/Zm00001eb214410/Zm00001eb403180/Zm00001eb244000/Zm00001eb148000/Zm00001eb164090/Zm00001eb405760/Zm00001eb088950/Zm00001eb328620/Zm00001eb214000/Zm00001eb159250/Zm00001eb058640/Zm00001eb100220/Zm00001eb058110/Zm00001eb253760/Zm00001eb243970/Zm00001eb190850/Zm00001eb314900/Zm00001eb406600…	Zm00001eb368900/Zm00001eb138050/Zm00001eb351260/Zm00001eb234450/Zm00001eb043700/Zm00001eb358860/Zm00001eb385070/Zm00001eb222540/Zm00001eb409700/Zm00001eb140370/Zm00001eb159000/Zm00001eb222660/Zm00001eb268320/Zm00001eb117370/Zm00001eb078290/Zm00001eb311630/Zm00001eb218680
BP	GO:0009416	response to light stimulus	0.0940 (226/2405)	0.0903 (2550/28228)	6.82086e-08	1.6863e-05	226	Zm00001eb289320/Zm00001eb032670/Zm00001eb328860/Zm00001eb067040/Zm00001eb100800/Zm00001eb417170/Zm00001eb198860/Zm00001eb316660/Zm00001eb214730/Zm00001eb247370/Zm00001eb354680/Zm00001eb159150/Zm00001eb073550/Zm00001eb139970/Zm00001eb429870/Zm00001eb428830/Zm00001eb301260/Zm00001eb209630/Zm00001eb146650/Zm00001eb212120/Zm00001eb402170/Zm00001eb130260/Zm00001eb282210/Zm00001eb348290/Zm00001eb142410…	Zm00001eb009540/Zm00001eb121900/Zm00001eb260610/Zm00001eb011880/Zm00001eb418130/Zm00001eb258400/Zm00001eb344620/Zm00001eb191780/Zm00001eb405910/Zm00001eb242480/Zm00001eb239620/Zm00001eb380990/Zm00001eb209330/Zm00001eb011900/Zm00001eb164940/Zm00001eb405880/Zm00001eb384070/Zm00001eb124940/Zm00001eb187210/Zm00001eb330540/Zm00001eb213610/Zm00001eb195770/Zm00001eb427760/Zm00001eb077580/Zm00001eb395330…
CC	GO:0005783	endoplasmic reticulum	0.2595 (624/2405)	0.2949 (8324/28228)	9.06419e-08	2.19941e-05	624	Zm00001eb221850/Zm00001eb398890/Zm00001eb138690/Zm00001eb168590/Zm00001eb036320/Zm00001eb196960/Zm00001eb214730/Zm00001eb362180/Zm00001eb374500/Zm00001eb167300/Zm00001eb391660/Zm00001eb149240/Zm00001eb142410/Zm00001eb370660/Zm00001eb352180/Zm00001eb008920/Zm00001eb284090/Zm00001eb150590/Zm00001eb058100/Zm00001eb044970/Zm00001eb419450/Zm00001eb368580/Zm00001eb038730/Zm00001eb103410/Zm00001eb106490…	Zm00001eb222840/Zm00001eb121900/Zm00001eb087380/Zm00001eb011880/Zm00001eb376530/Zm00001eb072910/Zm00001eb371530/Zm00001eb193100/Zm00001eb385070/Zm00001eb018750/Zm00001eb216000/Zm00001eb305320/Zm00001eb239170/Zm00001eb011900/Zm00001eb124940/Zm00001eb032600/Zm00001eb195770/Zm00001eb077580/Zm00001eb334160/Zm00001eb339310/Zm00001eb091200/Zm00001eb327510/Zm00001eb357800/Zm00001eb150370/Zm00001eb076170…
BP	GO:0009555	pollen development	0.1193 (287/2405)	0.1206 (3405/28228)	1.03143e-07	2.45725e-05	287	Zm00001eb289320/Zm00001eb230070/Zm00001eb032670/Zm00001eb138690/Zm00001eb141360/Zm00001eb168590/Zm00001eb054960/Zm00001eb366700/Zm00001eb200790/Zm00001eb360800/Zm00001eb417170/Zm00001eb214410/Zm00001eb196960/Zm00001eb218880/Zm00001eb110240/Zm00001eb201430/Zm00001eb247370/Zm00001eb374500/Zm00001eb286930/Zm00001eb167300/Zm00001eb073550/Zm00001eb139970/Zm00001eb376590/Zm00001eb429870/Zm00001eb057000…	Zm00001eb336020/Zm00001eb038890/Zm00001eb060950/Zm00001eb387270/Zm00001eb258400/Zm00001eb386890/Zm00001eb189450/Zm00001eb191780/Zm00001eb028010/Zm00001eb340670/Zm00001eb034410/Zm00001eb235260/Zm00001eb009380/Zm00001eb305320/Zm00001eb068400/Zm00001eb256230/Zm00001eb260700/Zm00001eb179260/Zm00001eb264250/Zm00001eb195770/Zm00001eb228140/Zm00001eb077580/Zm00001eb154780/Zm00001eb368900/Zm00001eb034540…
BP	GO:0009408	response to heat	0.0881 (212/2405)	0.0842 (2377/28228)	1.14764e-07	2.68527e-05	212	Zm00001eb006660/Zm00001eb032670/Zm00001eb141360/Zm00001eb012360/Zm00001eb100800/Zm00001eb265610/Zm00001eb198860/Zm00001eb218880/Zm00001eb316660/Zm00001eb214730/Zm00001eb189000/Zm00001eb286930/Zm00001eb073550/Zm00001eb120010/Zm00001eb139970/Zm00001eb429870/Zm00001eb146650/Zm00001eb395130/Zm00001eb041140/Zm00001eb318910/Zm00001eb116470/Zm00001eb212360/Zm00001eb156190/Zm00001eb341630/Zm00001eb037040…	Zm00001eb009990/Zm00001eb121900/Zm00001eb011880/Zm00001eb118880/Zm00001eb387270/Zm00001eb371530/Zm00001eb242480/Zm00001eb218330/Zm00001eb072870/Zm00001eb293780/Zm00001eb386040/Zm00001eb292760/Zm00001eb256230/Zm00001eb148420/Zm00001eb011900/Zm00001eb345750/Zm00001eb384070/Zm00001eb179260/Zm00001eb124940/Zm00001eb208810/Zm00001eb072240/Zm00001eb228670/Zm00001eb050460/Zm00001eb096980/Zm00001eb395330…
CC	GO:0005886	plasma membrane	0.3892 (936/2405)	0.4665 (13168/28228)	1.27145e-07	2.92278e-05	936	Zm00001eb043140/Zm00001eb398890/Zm00001eb150730/Zm00001eb138690/Zm00001eb168590/Zm00001eb373760/Zm00001eb036320/Zm00001eb308980/Zm00001eb311230/Zm00001eb243130/Zm00001eb332460/Zm00001eb033950/Zm00001eb214730/Zm00001eb362180/Zm00001eb374500/Zm00001eb167300/Zm00001eb149240/Zm00001eb407250/Zm00001eb107190/Zm00001eb142410/Zm00001eb370660/Zm00001eb307490/Zm00001eb008920/Zm00001eb323350/Zm00001eb071850…	Zm00001eb222840/Zm00001eb083000/Zm00001eb367970/Zm00001eb011880/Zm00001eb376530/Zm00001eb008880/Zm00001eb331480/Zm00001eb074200/Zm00001eb038250/Zm00001eb173280/Zm00001eb405910/Zm00001eb193100/Zm00001eb385070/Zm00001eb005850/Zm00001eb413810/Zm00001eb216000/Zm00001eb241570/Zm00001eb305320/Zm00001eb239170/Zm00001eb011900/Zm00001eb345750/Zm00001eb164940/Zm00001eb124940/Zm00001eb067590/Zm00001eb185530…
MF	GO:0016709	oxidoreductase activity, acting on paired donors, with incorporation or reduction of molecular oxygen, NAD(P)H as one donor, and incorporation of one atom of oxygen	0.0200 (48/2405)	0.0120 (339/28228)	1.31408e-07	2.96868e-05	48	Zm00001eb406670/Zm00001eb159320/Zm00001eb119530/Zm00001eb021550/Zm00001eb214410/Zm00001eb196960/Zm00001eb403180/Zm00001eb244000/Zm00001eb164090/Zm00001eb405760/Zm00001eb088950/Zm00001eb328620/Zm00001eb159250/Zm00001eb100220/Zm00001eb058110/Zm00001eb314900/Zm00001eb190850/Zm00001eb406600/Zm00001eb110050/Zm00001eb284090/Zm00001eb096820/Zm00001eb314130/Zm00001eb043620/Zm00001eb058100/Zm00001eb219330…	Zm00001eb368900/Zm00001eb138050/Zm00001eb351260/Zm00001eb234450/Zm00001eb043700/Zm00001eb358860/Zm00001eb385070/Zm00001eb222540/Zm00001eb159000/Zm00001eb140370/Zm00001eb222660/Zm00001eb117370/Zm00001eb078290/Zm00001eb311630
BP	GO:0009699	phenylpropanoid biosynthetic process	0.0295 (71/2405)	0.0209 (591/28228)	1.42381e-07	3.16206e-05	71	Zm00001eb328700/Zm00001eb146710/Zm00001eb366700/Zm00001eb067040/Zm00001eb387930/Zm00001eb292890/Zm00001eb214410/Zm00001eb312080/Zm00001eb277100/Zm00001eb158860/Zm00001eb376590/Zm00001eb169010/Zm00001eb152710/Zm00001eb247830/Zm00001eb283860/Zm00001eb314220/Zm00001eb100220/Zm00001eb115840/Zm00001eb058110/Zm00001eb370660/Zm00001eb237050/Zm00001eb314130/Zm00001eb368350/Zm00001eb043620/Zm00001eb058100…	Zm00001eb316910/Zm00001eb234730/Zm00001eb070860/Zm00001eb368900/Zm00001eb138050/Zm00001eb351260/Zm00001eb180060/Zm00001eb234450/Zm00001eb164750/Zm00001eb168290/Zm00001eb110440/Zm00001eb418130/Zm00001eb043700/Zm00001eb038890/Zm00001eb123800/Zm00001eb119410/Zm00001eb261830/Zm00001eb385070/Zm00001eb222540/Zm00001eb113940/Zm00001eb380260/Zm00001eb072730/Zm00001eb193360/Zm00001eb419240/Zm00001eb408140…
MF	GO:0052722	fatty acid in-chain hydroxylase activity	0.0091 (22/2405)	0.0035 (98/28228)	1.47455e-07	3.22017e-05	22	Zm00001eb406670/Zm00001eb021550/Zm00001eb214410/Zm00001eb196960/Zm00001eb164090/Zm00001eb328620/Zm00001eb159250/Zm00001eb100220/Zm00001eb058110/Zm00001eb190850/Zm00001eb406600/Zm00001eb110050/Zm00001eb314130/Zm00001eb058100/Zm00001eb159210/Zm00001eb110040/Zm00001eb214420	Zm00001eb351260/Zm00001eb043700/Zm00001eb358860/Zm00001eb117370/Zm00001eb311630
BP	GO:0009644	response to high light intensity	0.0362 (87/2405)	0.0276 (778/28228)	1.5054e-07	3.23365e-05	87	Zm00001eb289320/Zm00001eb068550/Zm00001eb100800/Zm00001eb417170/Zm00001eb247370/Zm00001eb429870/Zm00001eb146650/Zm00001eb212120/Zm00001eb130260/Zm00001eb142410/Zm00001eb318910/Zm00001eb257280/Zm00001eb037040/Zm00001eb221780/Zm00001eb348760/Zm00001eb081610/Zm00001eb430640/Zm00001eb072200/Zm00001eb111710/Zm00001eb328280/Zm00001eb234690/Zm00001eb432090/Zm00001eb202570/Zm00001eb130020/Zm00001eb395580…	Zm00001eb347190/Zm00001eb258400/Zm00001eb191780/Zm00001eb173280/Zm00001eb292850/Zm00001eb195770/Zm00001eb077580/Zm00001eb334160/Zm00001eb168290/Zm00001eb028610/Zm00001eb426640/Zm00001eb335060/Zm00001eb157260/Zm00001eb015630/Zm00001eb382070/Zm00001eb359950/Zm00001eb317890/Zm00001eb285080/Zm00001eb146780/Zm00001eb027780/Zm00001eb164750/Zm00001eb328450/Zm00001eb363940
CC	GO:0005773	vacuole	0.1110 (267/2405)	0.1113 (3141/28228)	1.536e-07	3.24616e-05	267	Zm00001eb043140/Zm00001eb006660/Zm00001eb398890/Zm00001eb328860/Zm00001eb353280/Zm00001eb037990/Zm00001eb254540/Zm00001eb201430/Zm00001eb123670/Zm00001eb189000/Zm00001eb354680/Zm00001eb301720/Zm00001eb082720/Zm00001eb286960/Zm00001eb352780/Zm00001eb307490/Zm00001eb320980/Zm00001eb248460/Zm00001eb054730/Zm00001eb323350/Zm00001eb076190/Zm00001eb338370/Zm00001eb393180/Zm00001eb424060/Zm00001eb310680…	Zm00001eb083000/Zm00001eb151330/Zm00001eb009990/Zm00001eb158300/Zm00001eb260610/Zm00001eb119840/Zm00001eb138050/Zm00001eb032580/Zm00001eb234450/Zm00001eb376530/Zm00001eb176420/Zm00001eb118880/Zm00001eb387270/Zm00001eb008880/Zm00001eb386890/Zm00001eb074200/Zm00001eb038250/Zm00001eb028010/Zm00001eb225050/Zm00001eb154800/Zm00001eb034410/Zm00001eb385070/Zm00001eb402410/Zm00001eb222540/Zm00001eb018750…
BP	GO:0009834	plant-type secondary cell wall biogenesis	0.0441 (106/2405)	0.0359 (1014/28228)	2.06881e-07	4.30279e-05	106	Zm00001eb289320/Zm00001eb054960/Zm00001eb100800/Zm00001eb417170/Zm00001eb247370/Zm00001eb073550/Zm00001eb139970/Zm00001eb356010/Zm00001eb146650/Zm00001eb212120/Zm00001eb149240/Zm00001eb130260/Zm00001eb142410/Zm00001eb318910/Zm00001eb257280/Zm00001eb341630/Zm00001eb037040/Zm00001eb250560/Zm00001eb221780/Zm00001eb348760/Zm00001eb368580/Zm00001eb288320/Zm00001eb430640/Zm00001eb072200/Zm00001eb159400…	Zm00001eb258400/Zm00001eb191780/Zm00001eb338850/Zm00001eb195770/Zm00001eb077580/Zm00001eb018870/Zm00001eb100820/Zm00001eb334160/Zm00001eb068410/Zm00001eb068420/Zm00001eb028610/Zm00001eb194370/Zm00001eb426640/Zm00001eb335060/Zm00001eb243640/Zm00001eb157260/Zm00001eb323000/Zm00001eb363850/Zm00001eb065560/Zm00001eb025100/Zm00001eb015630/Zm00001eb317890/Zm00001eb027780/Zm00001eb379310/Zm00001eb352400…
MF	GO:0016705	oxidoreductase activity, acting on paired donors, with incorporation or reduction of molecular oxygen	0.0204 (49/2405)	0.0126 (355/28228)	2.15095e-07	4.40374e-05	49	Zm00001eb406670/Zm00001eb159320/Zm00001eb021550/Zm00001eb214410/Zm00001eb196960/Zm00001eb403180/Zm00001eb164090/Zm00001eb413630/Zm00001eb405760/Zm00001eb328620/Zm00001eb214000/Zm00001eb159250/Zm00001eb058640/Zm00001eb100220/Zm00001eb058110/Zm00001eb314900/Zm00001eb190850/Zm00001eb406600/Zm00001eb110050/Zm00001eb274870/Zm00001eb284090/Zm00001eb356910/Zm00001eb314130/Zm00001eb043620/Zm00001eb058100…	Zm00001eb368900/Zm00001eb138050/Zm00001eb351260/Zm00001eb234450/Zm00001eb043700/Zm00001eb358860/Zm00001eb385070/Zm00001eb222540/Zm00001eb159000/Zm00001eb140370/Zm00001eb222660/Zm00001eb268320/Zm00001eb117370/Zm00001eb078290/Zm00001eb311630
BP	GO:0009636	response to toxic substance	0.0491 (118/2405)	0.0413 (1166/28228)	2.35023e-07	4.73771e-05	118	Zm00001eb006660/Zm00001eb138690/Zm00001eb366700/Zm00001eb146840/Zm00001eb376590/Zm00001eb159250/Zm00001eb424060/Zm00001eb045340/Zm00001eb277790/Zm00001eb342670/Zm00001eb354650/Zm00001eb318570/Zm00001eb406670/Zm00001eb048890/Zm00001eb206400/Zm00001eb116370/Zm00001eb145100/Zm00001eb219790/Zm00001eb188360/Zm00001eb002510/Zm00001eb190850/Zm00001eb406600/Zm00001eb110050/Zm00001eb418060/Zm00001eb170120…	Zm00001eb222840/Zm00001eb087380/Zm00001eb038890/Zm00001eb387270/Zm00001eb119410/Zm00001eb402410/Zm00001eb104660/Zm00001eb148420/Zm00001eb265000/Zm00001eb260700/Zm00001eb090320/Zm00001eb162880/Zm00001eb218390/Zm00001eb180060/Zm00001eb367240/Zm00001eb374320/Zm00001eb154000/Zm00001eb374310/Zm00001eb230060/Zm00001eb120240/Zm00001eb146460/Zm00001eb020950/Zm00001eb122630/Zm00001eb057770/Zm00001eb013430…
BP	GO:0080148	negative regulation of response to water deprivation	0.0237 (57/2405)	0.0157 (444/28228)	2.76589e-07	5.49113e-05	57	Zm00001eb289320/Zm00001eb206400/Zm00001eb156520/Zm00001eb417170/Zm00001eb337060/Zm00001eb072200/Zm00001eb206730/Zm00001eb426670/Zm00001eb110100/Zm00001eb321920/Zm00001eb218880/Zm00001eb247370/Zm00001eb359740/Zm00001eb111710/Zm00001eb376400/Zm00001eb430000/Zm00001eb076850/Zm00001eb159410/Zm00001eb195400/Zm00001eb130260/Zm00001eb141080/Zm00001eb328280/Zm00001eb328390/Zm00001eb234690/Zm00001eb395130…	Zm00001eb404570/Zm00001eb087380/Zm00001eb057770/Zm00001eb028610/Zm00001eb020950/Zm00001eb337270/Zm00001eb335060/Zm00001eb256230
BP	GO:0009835	fruit ripening	0.0424 (102/2405)	0.0345 (973/28228)	3.0812e-07	6.02581e-05	102	Zm00001eb100800/Zm00001eb067040/Zm00001eb286930/Zm00001eb429870/Zm00001eb146650/Zm00001eb212120/Zm00001eb142410/Zm00001eb370660/Zm00001eb314900/Zm00001eb284090/Zm00001eb341630/Zm00001eb037040/Zm00001eb058100/Zm00001eb121190/Zm00001eb318570/Zm00001eb430640/Zm00001eb314020/Zm00001eb206400/Zm00001eb230410/Zm00001eb283860/Zm00001eb056870/Zm00001eb371630/Zm00001eb247720/Zm00001eb071650/Zm00001eb202570…	Zm00001eb087380/Zm00001eb138050/Zm00001eb234450/Zm00001eb060950/Zm00001eb418130/Zm00001eb258400/Zm00001eb191780/Zm00001eb222540/Zm00001eb179260/Zm00001eb016730/Zm00001eb195770/Zm00001eb077580/Zm00001eb368900/Zm00001eb334160/Zm00001eb154000/Zm00001eb426640/Zm00001eb020950/Zm00001eb418140/Zm00001eb165890/Zm00001eb078290/Zm00001eb218680/Zm00001eb057770/Zm00001eb351260/Zm00001eb380880/Zm00001eb043700…
BP	GO:0019760	glucosinolate metabolic process	0.0374 (90/2405)	0.0293 (828/28228)	3.25699e-07	6.27594e-05	90	Zm00001eb100800/Zm00001eb265610/Zm00001eb214410/Zm00001eb073550/Zm00001eb139970/Zm00001eb429870/Zm00001eb146650/Zm00001eb212120/Zm00001eb142410/Zm00001eb395130/Zm00001eb318910/Zm00001eb037040/Zm00001eb058100/Zm00001eb250560/Zm00001eb093940/Zm00001eb318150/Zm00001eb288320/Zm00001eb430640/Zm00001eb359740/Zm00001eb216040/Zm00001eb269420/Zm00001eb250540/Zm00001eb247720/Zm00001eb234690/Zm00001eb290350…	Zm00001eb258400/Zm00001eb191780/Zm00001eb256230/Zm00001eb195770/Zm00001eb077580/Zm00001eb368900/Zm00001eb334160/Zm00001eb186200/Zm00001eb195920/Zm00001eb021020/Zm00001eb063700/Zm00001eb008530/Zm00001eb426640/Zm00001eb157260/Zm00001eb149960/Zm00001eb015630/Zm00001eb359950/Zm00001eb234180/Zm00001eb220250/Zm00001eb317890/Zm00001eb337270/Zm00001eb163680/Zm00001eb311630/Zm00001eb342850/Zm00001eb027780…
BP	GO:0000302	response to reactive oxygen species	0.0428 (103/2405)	0.0350 (987/28228)	3.34273e-07	6.3478e-05	103	Zm00001eb043140/Zm00001eb037990/Zm00001eb100800/Zm00001eb218880/Zm00001eb073550/Zm00001eb139970/Zm00001eb429870/Zm00001eb146650/Zm00001eb352780/Zm00001eb395130/Zm00001eb318910/Zm00001eb248460/Zm00001eb323350/Zm00001eb037040/Zm00001eb250560/Zm00001eb093940/Zm00001eb013080/Zm00001eb198490/Zm00001eb288320/Zm00001eb430640/Zm00001eb407700/Zm00001eb359740/Zm00001eb269420/Zm00001eb386750/Zm00001eb155730…	Zm00001eb151330/Zm00001eb011880/Zm00001eb387270/Zm00001eb074200/Zm00001eb371530/Zm00001eb242480/Zm00001eb256230/Zm00001eb011900/Zm00001eb384070/Zm00001eb124940/Zm00001eb208810/Zm00001eb154780/Zm00001eb034540/Zm00001eb357960/Zm00001eb091200/Zm00001eb195920/Zm00001eb021020/Zm00001eb289830/Zm00001eb155050/Zm00001eb397940/Zm00001eb072730/Zm00001eb337270/Zm00001eb069400/Zm00001eb193940/Zm00001eb342850…
BP	GO:0010345	suberin biosynthetic process	0.0225 (54/2405)	0.0147 (414/28228)	3.40027e-07	6.36481e-05	54	Zm00001eb406670/Zm00001eb289320/Zm00001eb146710/Zm00001eb227640/Zm00001eb315790/Zm00001eb366700/Zm00001eb156520/Zm00001eb417170/Zm00001eb021550/Zm00001eb196960/Zm00001eb072200/Zm00001eb426670/Zm00001eb321920/Zm00001eb164090/Zm00001eb247370/Zm00001eb073480/Zm00001eb376590/Zm00001eb111710/Zm00001eb216040/Zm00001eb296590/Zm00001eb430000/Zm00001eb162070/Zm00001eb130260/Zm00001eb328280/Zm00001eb138640…	Zm00001eb180060/Zm00001eb038890/Zm00001eb123800/Zm00001eb341960/Zm00001eb028610/Zm00001eb408140/Zm00001eb335060/Zm00001eb260700/Zm00001eb331070/Zm00001eb313190/Zm00001eb264250
BP	GO:0009864	induced systemic resistance, jasmonic acid mediated signaling pathway	0.0237 (57/2405)	0.0159 (448/28228)	3.72655e-07	6.87732e-05	57	Zm00001eb193060/Zm00001eb288320/Zm00001eb441240/Zm00001eb430640/Zm00001eb038070/Zm00001eb100800/Zm00001eb265610/Zm00001eb206730/Zm00001eb369560/Zm00001eb218880/Zm00001eb153470/Zm00001eb255860/Zm00001eb318890/Zm00001eb359740/Zm00001eb073550/Zm00001eb269420/Zm00001eb139970/Zm00001eb376400/Zm00001eb429870/Zm00001eb296060/Zm00001eb249440/Zm00001eb146650/Zm00001eb159410/Zm00001eb250540/Zm00001eb195400…	Zm00001eb343870/Zm00001eb155050/Zm00001eb027780/Zm00001eb230060/Zm00001eb195920/Zm00001eb257400/Zm00001eb337270/Zm00001eb342850
BP	GO:0042538	hyperosmotic salinity response	0.0407 (98/2405)	0.0330 (931/28228)	4.36134e-07	7.93703e-05	98	Zm00001eb032670/Zm00001eb328860/Zm00001eb284130/Zm00001eb107910/Zm00001eb189000/Zm00001eb354680/Zm00001eb167300/Zm00001eb082720/Zm00001eb212120/Zm00001eb282210/Zm00001eb395970/Zm00001eb142410/Zm00001eb041140/Zm00001eb417550/Zm00001eb049040/Zm00001eb076190/Zm00001eb310680/Zm00001eb333290/Zm00001eb082170/Zm00001eb277790/Zm00001eb106490/Zm00001eb401400/Zm00001eb158340/Zm00001eb003170/Zm00001eb332990…	Zm00001eb009990/Zm00001eb158300/Zm00001eb260610/Zm00001eb119840/Zm00001eb376530/Zm00001eb258400/Zm00001eb191780/Zm00001eb292760/Zm00001eb330540/Zm00001eb195770/Zm00001eb077580/Zm00001eb050460/Zm00001eb334160/Zm00001eb374320/Zm00001eb357600/Zm00001eb426640/Zm00001eb076170/Zm00001eb165890/Zm00001eb218680/Zm00001eb025100/Zm00001eb013430/Zm00001eb015630/Zm00001eb058250/Zm00001eb164350/Zm00001eb378590…
BP	GO:0071472	cellular response to salt stress	0.0416 (100/2405)	0.0339 (958/28228)	4.90278e-07	8.80015e-05	100	Zm00001eb100800/Zm00001eb254540/Zm00001eb166450/Zm00001eb189000/Zm00001eb073550/Zm00001eb139970/Zm00001eb429870/Zm00001eb146650/Zm00001eb212120/Zm00001eb407250/Zm00001eb041140/Zm00001eb318910/Zm00001eb252120/Zm00001eb338370/Zm00001eb037040/Zm00001eb288980/Zm00001eb082390/Zm00001eb250560/Zm00001eb082170/Zm00001eb314580/Zm00001eb318150/Zm00001eb288320/Zm00001eb430640/Zm00001eb315790/Zm00001eb003170…	Zm00001eb009990/Zm00001eb258400/Zm00001eb191780/Zm00001eb274280/Zm00001eb305320/Zm00001eb292760/Zm00001eb078760/Zm00001eb195770/Zm00001eb077580/Zm00001eb056940/Zm00001eb334160/Zm00001eb244380/Zm00001eb195920/Zm00001eb072440/Zm00001eb008530/Zm00001eb426640/Zm00001eb285360/Zm00001eb069630/Zm00001eb015630/Zm00001eb022920/Zm00001eb221090/Zm00001eb404170/Zm00001eb317890/Zm00001eb428320/Zm00001eb195230…
BP	GO:1904278	positive regulation of wax biosynthetic process	0.0212 (51/2405)	0.0137 (388/28228)	5.64144e-07	9.98916e-05	51	Zm00001eb193060/Zm00001eb288320/Zm00001eb289320/Zm00001eb441240/Zm00001eb430640/Zm00001eb038070/Zm00001eb100800/Zm00001eb156520/Zm00001eb417170/Zm00001eb072200/Zm00001eb426670/Zm00001eb369560/Zm00001eb321920/Zm00001eb153470/Zm00001eb255860/Zm00001eb247370/Zm00001eb111710/Zm00001eb073550/Zm00001eb139970/Zm00001eb429870/Zm00001eb430000/Zm00001eb249440/Zm00001eb146650/Zm00001eb250540/Zm00001eb130260…	Zm00001eb027780/Zm00001eb195920/Zm00001eb028610/Zm00001eb335060
BP	GO:0080110	sporopollenin biosynthetic process	0.0137 (33/2405)	0.0072 (204/28228)	5.86335e-07	0.000102437	33	Zm00001eb406670/Zm00001eb315790/Zm00001eb387930/Zm00001eb021550/Zm00001eb214410/Zm00001eb196960/Zm00001eb164090/Zm00001eb158860/Zm00001eb296590/Zm00001eb162070/Zm00001eb100220/Zm00001eb058110/Zm00001eb406600/Zm00001eb008920/Zm00001eb237050/Zm00001eb314130/Zm00001eb002380/Zm00001eb058100/Zm00001eb431510/Zm00001eb045340/Zm00001eb286950/Zm00001eb234090/Zm00001eb073480/Zm00001eb012880/Zm00001eb214420	Zm00001eb316910/Zm00001eb351260/Zm00001eb043700/Zm00001eb261830/Zm00001eb311630/Zm00001eb041120/Zm00001eb004210/Zm00001eb117370
BP	GO:0010600	regulation of auxin biosynthetic process	0.0121 (29/2405)	0.0059 (167/28228)	6.21766e-07	0.000107197	29	Zm00001eb006660/Zm00001eb065440/Zm00001eb048890/Zm00001eb424380/Zm00001eb119530/Zm00001eb112680/Zm00001eb350150/Zm00001eb088950/Zm00001eb039020/Zm00001eb428630/Zm00001eb011670/Zm00001eb219790/Zm00001eb073590/Zm00001eb063220/Zm00001eb400660/Zm00001eb096820/Zm00001eb419450/Zm00001eb106010	Zm00001eb172450/Zm00001eb228670/Zm00001eb244380/Zm00001eb428070/Zm00001eb250940/Zm00001eb072870/Zm00001eb151570/Zm00001eb430270/Zm00001eb237110/Zm00001eb187450/Zm00001eb220730
BP	GO:0046456	icosanoid biosynthetic process	0.0083 (20/2405)	0.0032 (90/28228)	6.37993e-07	0.000108566	20	Zm00001eb406670/Zm00001eb081610/Zm00001eb423430/Zm00001eb159320/Zm00001eb144960/Zm00001eb196960/Zm00001eb164090/Zm00001eb144930/Zm00001eb405760/Zm00001eb328620/Zm00001eb159250/Zm00001eb190850/Zm00001eb406600/Zm00001eb110050/Zm00001eb067710/Zm00001eb159210/Zm00001eb110040/Zm00001eb045340	Zm00001eb358860/Zm00001eb159000
BP	GO:0009739	response to gibberellin	0.0669 (161/2405)	0.0620 (1749/28228)	6.89187e-07	0.000115775	161	Zm00001eb289320/Zm00001eb007950/Zm00001eb100800/Zm00001eb067040/Zm00001eb417170/Zm00001eb107910/Zm00001eb218880/Zm00001eb316660/Zm00001eb373120/Zm00001eb247370/Zm00001eb082720/Zm00001eb429870/Zm00001eb146650/Zm00001eb212120/Zm00001eb130260/Zm00001eb395130/Zm00001eb370660/Zm00001eb126140/Zm00001eb257280/Zm00001eb004260/Zm00001eb156190/Zm00001eb037040/Zm00001eb221780/Zm00001eb300630/Zm00001eb093940…	Zm00001eb255870/Zm00001eb258400/Zm00001eb191780/Zm00001eb072870/Zm00001eb068400/Zm00001eb256230/Zm00001eb078760/Zm00001eb195770/Zm00001eb228670/Zm00001eb077580/Zm00001eb334160/Zm00001eb244380/Zm00001eb028610/Zm00001eb426640/Zm00001eb335060/Zm00001eb218680/Zm00001eb214350/Zm00001eb015630/Zm00001eb112210/Zm00001eb428070/Zm00001eb250940/Zm00001eb234180/Zm00001eb113940/Zm00001eb378590/Zm00001eb164350…
BP	GO:0048639	positive regulation of developmental growth	0.0046 (11/2405)	0.0010 (29/28228)	7.28754e-07	0.000120872	11	Zm00001eb013380/Zm00001eb294620/Zm00001eb301720/Zm00001eb124530/Zm00001eb155730/Zm00001eb206610/Zm00001eb335800/Zm00001eb294610	Zm00001eb074190/Zm00001eb111990/Zm00001eb155050
BP	GO:0010043	response to zinc ion	0.0387 (93/2405)	0.0312 (882/28228)	7.97225e-07	0.000130576	93	Zm00001eb289320/Zm00001eb328860/Zm00001eb417170/Zm00001eb083180/Zm00001eb247370/Zm00001eb354680/Zm00001eb159250/Zm00001eb130260/Zm00001eb257280/Zm00001eb076190/Zm00001eb163460/Zm00001eb333290/Zm00001eb221780/Zm00001eb348760/Zm00001eb277790/Zm00001eb072200/Zm00001eb216040/Zm00001eb111710/Zm00001eb332990/Zm00001eb328280/Zm00001eb353580/Zm00001eb328390/Zm00001eb234690/Zm00001eb110050/Zm00001eb418060…	Zm00001eb260610/Zm00001eb239620/Zm00001eb402410/Zm00001eb216000/Zm00001eb265000/Zm00001eb330540/Zm00001eb388030/Zm00001eb230060/Zm00001eb028610/Zm00001eb400560/Zm00001eb196170/Zm00001eb335060/Zm00001eb076170/Zm00001eb139810/Zm00001eb358860/Zm00001eb058250/Zm00001eb095010/Zm00001eb185100/Zm00001eb257400/Zm00001eb354690/Zm00001eb004200/Zm00001eb072900/Zm00001eb282410/Zm00001eb428020/Zm00001eb129050…
BP	GO:1990641	response to iron ion starvation	0.0241 (58/2405)	0.0167 (470/28228)	8.13688e-07	0.000131627	58	Zm00001eb289320/Zm00001eb315790/Zm00001eb067040/Zm00001eb156520/Zm00001eb417170/Zm00001eb072200/Zm00001eb426670/Zm00001eb321920/Zm00001eb148000/Zm00001eb247370/Zm00001eb152710/Zm00001eb400300/Zm00001eb111710/Zm00001eb216040/Zm00001eb247830/Zm00001eb283860/Zm00001eb430000/Zm00001eb149240/Zm00001eb162070/Zm00001eb130260/Zm00001eb138640/Zm00001eb328280/Zm00001eb234690/Zm00001eb417190/Zm00001eb370660…	Zm00001eb393560/Zm00001eb347190/Zm00001eb149960/Zm00001eb357960/Zm00001eb418130/Zm00001eb285080/Zm00001eb419500/Zm00001eb408530/Zm00001eb028610/Zm00001eb193360/Zm00001eb194370/Zm00001eb008530/Zm00001eb335060/Zm00001eb418140/Zm00001eb338850
BP	GO:1902074	response to salt	0.0441 (106/2405)	0.0370 (1044/28228)	8.35431e-07	0.000132789	106	Zm00001eb289320/Zm00001eb032670/Zm00001eb100800/Zm00001eb417170/Zm00001eb265610/Zm00001eb254540/Zm00001eb316660/Zm00001eb247370/Zm00001eb082720/Zm00001eb139970/Zm00001eb429870/Zm00001eb146650/Zm00001eb212120/Zm00001eb130260/Zm00001eb142410/Zm00001eb041140/Zm00001eb257280/Zm00001eb037040/Zm00001eb221780/Zm00001eb348760/Zm00001eb044970/Zm00001eb246710/Zm00001eb430640/Zm00001eb315790/Zm00001eb112680…	Zm00001eb258400/Zm00001eb191780/Zm00001eb272350/Zm00001eb292760/Zm00001eb345750/Zm00001eb195770/Zm00001eb077580/Zm00001eb154780/Zm00001eb334160/Zm00001eb244380/Zm00001eb230270/Zm00001eb028610/Zm00001eb426640/Zm00001eb335060/Zm00001eb157260/Zm00001eb345430/Zm00001eb015630/Zm00001eb359950/Zm00001eb410920/Zm00001eb151570/Zm00001eb221090/Zm00001eb404170/Zm00001eb317890/Zm00001eb195230/Zm00001eb215010…
BP	GO:1901332	negative regulation of lateral root development	0.0220 (53/2405)	0.0147 (415/28228)	8.41143e-07	0.000132789	53	Zm00001eb194640/Zm00001eb193060/Zm00001eb288320/Zm00001eb289320/Zm00001eb430640/Zm00001eb038070/Zm00001eb100800/Zm00001eb156520/Zm00001eb417170/Zm00001eb072200/Zm00001eb426670/Zm00001eb336930/Zm00001eb369560/Zm00001eb321920/Zm00001eb121410/Zm00001eb153470/Zm00001eb255860/Zm00001eb247370/Zm00001eb239550/Zm00001eb111710/Zm00001eb429870/Zm00001eb430000/Zm00001eb056870/Zm00001eb130260/Zm00001eb328280…	Zm00001eb060950/Zm00001eb382070/Zm00001eb028610/Zm00001eb335060/Zm00001eb386390/Zm00001eb149170
BP	GO:0002933	lipid hydroxylation	0.0100 (24/2405)	0.0044 (125/28228)	8.84704e-07	0.000138003	24	Zm00001eb159320/Zm00001eb214410/Zm00001eb196960/Zm00001eb164090/Zm00001eb405760/Zm00001eb328620/Zm00001eb159250/Zm00001eb100220/Zm00001eb058110/Zm00001eb190850/Zm00001eb406600/Zm00001eb110050/Zm00001eb314130/Zm00001eb058100/Zm00001eb159210/Zm00001eb110040/Zm00001eb009730/Zm00001eb214420	Zm00001eb351260/Zm00001eb043700/Zm00001eb358860/Zm00001eb159000/Zm00001eb117370/Zm00001eb311630
BP	GO:0009651	response to salt stress	0.1505 (362/2405)	0.1618 (4567/28228)	9.96588e-07	0.000153627	362	Zm00001eb398890/Zm00001eb032670/Zm00001eb311230/Zm00001eb265610/Zm00001eb391660/Zm00001eb149240/Zm00001eb107190/Zm00001eb142410/Zm00001eb126140/Zm00001eb247580/Zm00001eb272050/Zm00001eb368580/Zm00001eb430640/Zm00001eb326060/Zm00001eb277100/Zm00001eb216040/Zm00001eb111710/Zm00001eb269420/Zm00001eb413390/Zm00001eb155730/Zm00001eb190850/Zm00001eb052670/Zm00001eb290350/Zm00001eb315010/Zm00001eb075270…	Zm00001eb373260/Zm00001eb121900/Zm00001eb011880/Zm00001eb074200/Zm00001eb371530/Zm00001eb239170/Zm00001eb011900/Zm00001eb124940/Zm00001eb032600/Zm00001eb195770/Zm00001eb077580/Zm00001eb154780/Zm00001eb388030/Zm00001eb334160/Zm00001eb091200/Zm00001eb335060/Zm00001eb076170/Zm00001eb157260/Zm00001eb261920/Zm00001eb052520/Zm00001eb078720/Zm00001eb155050/Zm00001eb075450/Zm00001eb359950/Zm00001eb428070…
BP	GO:0006691	leukotriene metabolic process	0.0104 (25/2405)	0.0048 (135/28228)	1.06749e-06	0.000162644	25	Zm00001eb406670/Zm00001eb081610/Zm00001eb423430/Zm00001eb159320/Zm00001eb144960/Zm00001eb021550/Zm00001eb196960/Zm00001eb144930/Zm00001eb164090/Zm00001eb405760/Zm00001eb336810/Zm00001eb328620/Zm00001eb145100/Zm00001eb159250/Zm00001eb190850/Zm00001eb406600/Zm00001eb110050/Zm00001eb067710/Zm00001eb159210/Zm00001eb110040/Zm00001eb045340	Zm00001eb335970/Zm00001eb358860/Zm00001eb402410/Zm00001eb159000
BP	GO:0042542	response to hydrogen peroxide	0.0570 (137/2405)	0.0513 (1448/28228)	1.14507e-06	0.000172458	137	Zm00001eb150730/Zm00001eb138690/Zm00001eb141360/Zm00001eb297860/Zm00001eb100800/Zm00001eb218880/Zm00001eb082720/Zm00001eb139970/Zm00001eb429870/Zm00001eb146650/Zm00001eb212120/Zm00001eb149240/Zm00001eb395130/Zm00001eb142410/Zm00001eb041140/Zm00001eb318910/Zm00001eb037040/Zm00001eb093940/Zm00001eb200570/Zm00001eb368580/Zm00001eb288320/Zm00001eb315790/Zm00001eb359740/Zm00001eb023820/Zm00001eb269420…	Zm00001eb347190/Zm00001eb121900/Zm00001eb011880/Zm00001eb258400/Zm00001eb191780/Zm00001eb371530/Zm00001eb242480/Zm00001eb218330/Zm00001eb340670/Zm00001eb274280/Zm00001eb216000/Zm00001eb292760/Zm00001eb256230/Zm00001eb011900/Zm00001eb292850/Zm00001eb384070/Zm00001eb124940/Zm00001eb338850/Zm00001eb208810/Zm00001eb195770/Zm00001eb077580/Zm00001eb395330/Zm00001eb111990/Zm00001eb334160/Zm00001eb337690…
BP	GO:1901348	positive regulation of secondary cell wall biogenesis	0.0179 (43/2405)	0.0111 (312/28228)	1.21059e-06	0.000180255	43	Zm00001eb289320/Zm00001eb156520/Zm00001eb417170/Zm00001eb072200/Zm00001eb426670/Zm00001eb321920/Zm00001eb247370/Zm00001eb111710/Zm00001eb216040/Zm00001eb430000/Zm00001eb246010/Zm00001eb212120/Zm00001eb130260/Zm00001eb138640/Zm00001eb234690/Zm00001eb142410/Zm00001eb197170/Zm00001eb417190/Zm00001eb201290/Zm00001eb257280/Zm00001eb072260/Zm00001eb221780/Zm00001eb379110/Zm00001eb348760/Zm00001eb130020…	Zm00001eb334160/Zm00001eb015630/Zm00001eb258400/Zm00001eb359950/Zm00001eb191780/Zm00001eb028610/Zm00001eb317890/Zm00001eb426640/Zm00001eb335060/Zm00001eb157260/Zm00001eb363940/Zm00001eb195770/Zm00001eb077580
BP	GO:0071454	cellular response to anoxia	0.0150 (36/2405)	0.0086 (242/28228)	1.45817e-06	0.000214679	36	Zm00001eb288320/Zm00001eb193060/Zm00001eb441240/Zm00001eb430640/Zm00001eb038070/Zm00001eb100800/Zm00001eb265610/Zm00001eb369560/Zm00001eb153470/Zm00001eb255860/Zm00001eb318890/Zm00001eb073550/Zm00001eb269420/Zm00001eb139970/Zm00001eb429870/Zm00001eb249440/Zm00001eb146650/Zm00001eb250540/Zm00001eb257030/Zm00001eb103100/Zm00001eb318910/Zm00001eb145470/Zm00001eb432090/Zm00001eb318900/Zm00001eb037530…	Zm00001eb027780/Zm00001eb091200/Zm00001eb195920/Zm00001eb373150/Zm00001eb408260/Zm00001eb342850
BP	GO:1904681	response to 3-methylcholanthrene	0.0083 (20/2405)	0.0034 (95/28228)	1.58181e-06	0.000230294	20	Zm00001eb406670/Zm00001eb159320/Zm00001eb408720/Zm00001eb021550/Zm00001eb196960/Zm00001eb164090/Zm00001eb405760/Zm00001eb328620/Zm00001eb159250/Zm00001eb188360/Zm00001eb190850/Zm00001eb406600/Zm00001eb110050/Zm00001eb127750/Zm00001eb211290/Zm00001eb159210/Zm00001eb110040/Zm00001eb045340	Zm00001eb358860/Zm00001eb159000
BP	GO:0009808	lignin metabolic process	0.0220 (53/2405)	0.0150 (424/28228)	1.62143e-06	0.000233468	53	Zm00001eb025690/Zm00001eb328860/Zm00001eb040920/Zm00001eb395060/Zm00001eb232590/Zm00001eb225230/Zm00001eb291330/Zm00001eb109910/Zm00001eb146840/Zm00001eb177060/Zm00001eb280790/Zm00001eb374500/Zm00001eb354680/Zm00001eb105580/Zm00001eb332990/Zm00001eb118090/Zm00001eb043100/Zm00001eb122620/Zm00001eb128330/Zm00001eb070510/Zm00001eb017930/Zm00001eb278310/Zm00001eb076190/Zm00001eb324700/Zm00001eb333290…	Zm00001eb004200/Zm00001eb282410/Zm00001eb309030/Zm00001eb225970/Zm00001eb368900/Zm00001eb068410/Zm00001eb336020/Zm00001eb087380/Zm00001eb260610/Zm00001eb380880/Zm00001eb154000/Zm00001eb105400/Zm00001eb058250/Zm00001eb326880/Zm00001eb076170/Zm00001eb209330/Zm00001eb228140/Zm00001eb354690/Zm00001eb204620/Zm00001eb122630/Zm00001eb330540/Zm00001eb065560
BP	GO:0010186	positive regulation of cellular defense response	0.0129 (31/2405)	0.0069 (194/28228)	1.66301e-06	0.000236853	31	Zm00001eb193060/Zm00001eb441240/Zm00001eb430640/Zm00001eb038070/Zm00001eb100800/Zm00001eb369560/Zm00001eb153470/Zm00001eb255860/Zm00001eb318890/Zm00001eb073550/Zm00001eb269420/Zm00001eb139970/Zm00001eb429870/Zm00001eb249440/Zm00001eb146650/Zm00001eb250540/Zm00001eb257030/Zm00001eb103100/Zm00001eb318910/Zm00001eb145470/Zm00001eb432090/Zm00001eb318900/Zm00001eb037530/Zm00001eb037040/Zm00001eb348560…	Zm00001eb027780/Zm00001eb195920/Zm00001eb342850
CC	GO:0005788	endoplasmic reticulum lumen	0.0299 (72/2405)	0.0229 (646/28228)	1.98124e-06	0.000278211	72	Zm00001eb393760/Zm00001eb155320/Zm00001eb119530/Zm00001eb253030/Zm00001eb141570/Zm00001eb026640/Zm00001eb251900/Zm00001eb225170/Zm00001eb088950/Zm00001eb169010/Zm00001eb207360/Zm00001eb400300/Zm00001eb333150/Zm00001eb296060/Zm00001eb314220/Zm00001eb037280/Zm00001eb335380/Zm00001eb195710/Zm00001eb375710/Zm00001eb246350/Zm00001eb130750/Zm00001eb426520/Zm00001eb170120/Zm00001eb096820/Zm00001eb151670…	Zm00001eb418150/Zm00001eb180900/Zm00001eb343870/Zm00001eb096980/Zm00001eb074120/Zm00001eb395330/Zm00001eb149960/Zm00001eb395370/Zm00001eb121900/Zm00001eb011880/Zm00001eb337690/Zm00001eb044860/Zm00001eb315880/Zm00001eb110440/Zm00001eb118880/Zm00001eb397940/Zm00001eb418610/Zm00001eb396940/Zm00001eb371530/Zm00001eb034130/Zm00001eb337920/Zm00001eb039650/Zm00001eb113940/Zm00001eb010530/Zm00001eb008530…
BP	GO:0009624	response to nematode	0.0486 (117/2405)	0.0427 (1204/28228)	2.0019e-06	0.000278211	117	Zm00001eb006660/Zm00001eb100800/Zm00001eb218880/Zm00001eb189000/Zm00001eb429870/Zm00001eb146650/Zm00001eb288800/Zm00001eb395130/Zm00001eb318910/Zm00001eb163460/Zm00001eb037040/Zm00001eb424060/Zm00001eb310680/Zm00001eb093940/Zm00001eb082170/Zm00001eb342670/Zm00001eb430640/Zm00001eb048890/Zm00001eb315790/Zm00001eb412940/Zm00001eb003170/Zm00001eb017760/Zm00001eb359740/Zm00001eb411020/Zm00001eb078700…	Zm00001eb222840/Zm00001eb009990/Zm00001eb261490/Zm00001eb386890/Zm00001eb402410/Zm00001eb256230/Zm00001eb162880/Zm00001eb067590/Zm00001eb120240/Zm00001eb428290/Zm00001eb195920/Zm00001eb146460/Zm00001eb400560/Zm00001eb196170/Zm00001eb143700/Zm00001eb404170/Zm00001eb221090/Zm00001eb337270/Zm00001eb237110/Zm00001eb027780/Zm00001eb035840/Zm00001eb162620/Zm00001eb430270/Zm00001eb129050/Zm00001eb325680…
BP	GO:0019438	obsolete aromatic compound biosynthetic process	0.0195 (47/2405)	0.0128 (361/28228)	2.0171e-06	0.000278211	47	Zm00001eb328700/Zm00001eb146710/Zm00001eb227640/Zm00001eb366700/Zm00001eb292890/Zm00001eb214410/Zm00001eb376590/Zm00001eb100220/Zm00001eb115840/Zm00001eb058110/Zm00001eb314130/Zm00001eb002380/Zm00001eb043620/Zm00001eb058100/Zm00001eb219330/Zm00001eb017620/Zm00001eb238550/Zm00001eb374550/Zm00001eb214420	Zm00001eb154050/Zm00001eb270570/Zm00001eb368900/Zm00001eb351260/Zm00001eb138050/Zm00001eb180060/Zm00001eb234450/Zm00001eb164750/Zm00001eb168290/Zm00001eb038890/Zm00001eb043700/Zm00001eb119410/Zm00001eb261830/Zm00001eb385070/Zm00001eb222540/Zm00001eb334430/Zm00001eb408140/Zm00001eb222660/Zm00001eb004210/Zm00001eb260700/Zm00001eb313190/Zm00001eb292850/Zm00001eb117370/Zm00001eb264250/Zm00001eb078290…
BP	GO:0009759	indole glucosinolate biosynthetic process	0.0341 (82/2405)	0.0273 (770/28228)	2.42082e-06	0.000330417	82	Zm00001eb289320/Zm00001eb032670/Zm00001eb054960/Zm00001eb284130/Zm00001eb417170/Zm00001eb214410/Zm00001eb218880/Zm00001eb247370/Zm00001eb374500/Zm00001eb056760/Zm00001eb130260/Zm00001eb282210/Zm00001eb395130/Zm00001eb267480/Zm00001eb257280/Zm00001eb058100/Zm00001eb221780/Zm00001eb093940/Zm00001eb348760/Zm00001eb072200/Zm00001eb359740/Zm00001eb111710/Zm00001eb216040/Zm00001eb328280/Zm00001eb234690…	Zm00001eb336020/Zm00001eb385070/Zm00001eb209330/Zm00001eb228140/Zm00001eb100820/Zm00001eb368900/Zm00001eb326880/Zm00001eb028610/Zm00001eb335060/Zm00001eb309030/Zm00001eb351260/Zm00001eb043700/Zm00001eb222660/Zm00001eb337270/Zm00001eb117370/Zm00001eb225970/Zm00001eb311630/Zm00001eb105400
BP	GO:0010105	negative regulation of ethylene-activated signaling pathway	0.0262 (63/2405)	0.0193 (545/28228)	2.60559e-06	0.000351969	63	Zm00001eb194640/Zm00001eb193060/Zm00001eb288320/Zm00001eb289320/Zm00001eb441240/Zm00001eb430640/Zm00001eb038070/Zm00001eb100800/Zm00001eb156520/Zm00001eb417170/Zm00001eb265610/Zm00001eb072200/Zm00001eb426670/Zm00001eb369560/Zm00001eb321920/Zm00001eb389260/Zm00001eb153470/Zm00001eb255860/Zm00001eb031170/Zm00001eb247370/Zm00001eb111710/Zm00001eb073550/Zm00001eb269420/Zm00001eb139970/Zm00001eb429870…	Zm00001eb027780/Zm00001eb195920/Zm00001eb230270/Zm00001eb028610/Zm00001eb335060/Zm00001eb386390/Zm00001eb342850
CC	GO:0031012	extracellular matrix	0.0341 (82/2405)	0.0273 (772/28228)	2.67662e-06	0.000357875	82	Zm00001eb112750/Zm00001eb230070/Zm00001eb332460/Zm00001eb198860/Zm00001eb300650/Zm00001eb256960/Zm00001eb361620/Zm00001eb307490/Zm00001eb320980/Zm00001eb054730/Zm00001eb025050/Zm00001eb103410/Zm00001eb098760/Zm00001eb199800/Zm00001eb141130/Zm00001eb365710/Zm00001eb061060/Zm00001eb301380/Zm00001eb212840/Zm00001eb058150/Zm00001eb073400/Zm00001eb273650/Zm00001eb083450/Zm00001eb316180/Zm00001eb154650…	Zm00001eb150950/Zm00001eb427810/Zm00001eb193100/Zm00001eb413210/Zm00001eb299370/Zm00001eb148420/Zm00001eb171650/Zm00001eb232890/Zm00001eb413180/Zm00001eb171660/Zm00001eb146170/Zm00001eb193160/Zm00001eb243200/Zm00001eb418610/Zm00001eb413250/Zm00001eb171640/Zm00001eb268320/Zm00001eb341580/Zm00001eb074290/Zm00001eb309340/Zm00001eb171580/Zm00001eb171630/Zm00001eb397600/Zm00001eb315880/Zm00001eb351340…
BP	GO:0048527	lateral root development	0.0445 (107/2405)	0.0385 (1086/28228)	2.97037e-06	0.000393139	107	Zm00001eb007950/Zm00001eb265610/Zm00001eb201430/Zm00001eb218880/Zm00001eb189000/Zm00001eb082720/Zm00001eb231850/Zm00001eb212120/Zm00001eb407250/Zm00001eb142410/Zm00001eb395130/Zm00001eb126140/Zm00001eb071850/Zm00001eb252120/Zm00001eb156190/Zm00001eb082390/Zm00001eb424060/Zm00001eb310680/Zm00001eb093940/Zm00001eb082170/Zm00001eb372960/Zm00001eb342670/Zm00001eb326060/Zm00001eb003170/Zm00001eb359740…	Zm00001eb009990/Zm00001eb258400/Zm00001eb191780/Zm00001eb242480/Zm00001eb154800/Zm00001eb072870/Zm00001eb256230/Zm00001eb384070/Zm00001eb162880/Zm00001eb195770/Zm00001eb077580/Zm00001eb334160/Zm00001eb243200/Zm00001eb195920/Zm00001eb072440/Zm00001eb426640/Zm00001eb209670/Zm00001eb157260/Zm00001eb015630/Zm00001eb359950/Zm00001eb428070/Zm00001eb209690/Zm00001eb250940/Zm00001eb022920/Zm00001eb317890…
BP	GO:0010371	regulation of gibberellin biosynthetic process	0.0096 (23/2405)	0.0044 (125/28228)	3.1798e-06	0.00041665	23	Zm00001eb193060/Zm00001eb441240/Zm00001eb032670/Zm00001eb318890/Zm00001eb073550/Zm00001eb269420/Zm00001eb139970/Zm00001eb249440/Zm00001eb250540/Zm00001eb257030/Zm00001eb103100/Zm00001eb318910/Zm00001eb155410/Zm00001eb145470/Zm00001eb215740/Zm00001eb432090/Zm00001eb318900/Zm00001eb055830/Zm00001eb037530/Zm00001eb250560/Zm00001eb051910/Zm00001eb429800	Zm00001eb163680
MF	GO:0015179	L-amino acid transmembrane transporter activity	0.0079 (19/2405)	0.0032 (91/28228)	3.26107e-06	0.000423067	19	Zm00001eb006660/Zm00001eb048890/Zm00001eb384620/Zm00001eb428630/Zm00001eb219790/Zm00001eb073590/Zm00001eb406990/Zm00001eb106010	Zm00001eb222840/Zm00001eb069630/Zm00001eb234980/Zm00001eb120240/Zm00001eb146460/Zm00001eb104660/Zm00001eb430270/Zm00001eb368680/Zm00001eb237110/Zm00001eb220730/Zm00001eb050840
BP	GO:0010150	leaf senescence	0.0844 (203/2405)	0.0839 (2369/28228)	3.46363e-06	0.000444941	203	Zm00001eb059030/Zm00001eb112750/Zm00001eb006660/Zm00001eb067040/Zm00001eb218880/Zm00001eb374500/Zm00001eb189000/Zm00001eb120010/Zm00001eb082720/Zm00001eb429270/Zm00001eb212120/Zm00001eb271900/Zm00001eb407250/Zm00001eb107190/Zm00001eb391000/Zm00001eb256960/Zm00001eb395130/Zm00001eb142410/Zm00001eb370660/Zm00001eb041140/Zm00001eb252120/Zm00001eb024570/Zm00001eb082390/Zm00001eb288980/Zm00001eb310680…	Zm00001eb353760/Zm00001eb150950/Zm00001eb347190/Zm00001eb009990/Zm00001eb087380/Zm00001eb217170/Zm00001eb418130/Zm00001eb060950/Zm00001eb258400/Zm00001eb191780/Zm00001eb257740/Zm00001eb112080/Zm00001eb028010/Zm00001eb193100/Zm00001eb234440/Zm00001eb072870/Zm00001eb009380/Zm00001eb241570/Zm00001eb345400/Zm00001eb068400/Zm00001eb292760/Zm00001eb256230/Zm00001eb195770/Zm00001eb228140/Zm00001eb077580…
BP	GO:0089718	amino acid import across plasma membrane	0.0083 (20/2405)	0.0035 (100/28228)	3.65975e-06	0.00046557	20	Zm00001eb006660/Zm00001eb048890/Zm00001eb136330/Zm00001eb428630/Zm00001eb161250/Zm00001eb219790/Zm00001eb073590/Zm00001eb366300/Zm00001eb406990/Zm00001eb106010	Zm00001eb222840/Zm00001eb069630/Zm00001eb234980/Zm00001eb120240/Zm00001eb146460/Zm00001eb104660/Zm00001eb430270/Zm00001eb237110/Zm00001eb220730/Zm00001eb050840
BP	GO:0052544	defense response by callose deposition in cell wall	0.0337 (81/2405)	0.0272 (767/28228)	3.83038e-06	0.000482591	81	Zm00001eb289320/Zm00001eb417170/Zm00001eb214410/Zm00001eb247370/Zm00001eb374500/Zm00001eb271900/Zm00001eb130260/Zm00001eb267480/Zm00001eb257280/Zm00001eb058100/Zm00001eb221780/Zm00001eb198490/Zm00001eb348760/Zm00001eb318150/Zm00001eb318570/Zm00001eb206400/Zm00001eb072200/Zm00001eb111710/Zm00001eb216040/Zm00001eb328280/Zm00001eb234690/Zm00001eb070510/Zm00001eb416940/Zm00001eb144630/Zm00001eb130020…	Zm00001eb336020/Zm00001eb087380/Zm00001eb385070/Zm00001eb209330/Zm00001eb228140/Zm00001eb100820/Zm00001eb368900/Zm00001eb357960/Zm00001eb326880/Zm00001eb028610/Zm00001eb008530/Zm00001eb020950/Zm00001eb335060/Zm00001eb122630/Zm00001eb309030/Zm00001eb149960/Zm00001eb351260/Zm00001eb043700/Zm00001eb222660/Zm00001eb117370/Zm00001eb225970/Zm00001eb311630/Zm00001eb105400/Zm00001eb419500
BP	GO:1902475	L-alpha-amino acid transmembrane transport	0.0079 (19/2405)	0.0033 (92/28228)	3.86894e-06	0.000482807	19	Zm00001eb006660/Zm00001eb048890/Zm00001eb136330/Zm00001eb428630/Zm00001eb161250/Zm00001eb219790/Zm00001eb073590/Zm00001eb406990/Zm00001eb106010	Zm00001eb222840/Zm00001eb069630/Zm00001eb234980/Zm00001eb120240/Zm00001eb146460/Zm00001eb104660/Zm00001eb430270/Zm00001eb237110/Zm00001eb220730/Zm00001eb050840
BP	GO:0046688	response to copper ion	0.0175 (42/2405)	0.0112 (316/28228)	4.09742e-06	0.000506355	42	Zm00001eb111000/Zm00001eb138690/Zm00001eb283450/Zm00001eb206610/Zm00001eb294620/Zm00001eb149240/Zm00001eb353580/Zm00001eb002510/Zm00001eb293570/Zm00001eb288340/Zm00001eb368580	Zm00001eb072900/Zm00001eb395330/Zm00001eb395370/Zm00001eb121900/Zm00001eb397600/Zm00001eb337690/Zm00001eb011880/Zm00001eb374320/Zm00001eb374310/Zm00001eb397940/Zm00001eb351340/Zm00001eb371530/Zm00001eb095010/Zm00001eb239620/Zm00001eb408530/Zm00001eb428020/Zm00001eb368000/Zm00001eb028490/Zm00001eb194370/Zm00001eb010530/Zm00001eb400020/Zm00001eb257130/Zm00001eb148420/Zm00001eb011900/Zm00001eb283800…
BP	GO:0050826	response to freezing	0.0374 (90/2405)	0.0312 (880/28228)	4.20095e-06	0.000506355	90	Zm00001eb043140/Zm00001eb289320/Zm00001eb032670/Zm00001eb373760/Zm00001eb037990/Zm00001eb417170/Zm00001eb201430/Zm00001eb247370/Zm00001eb040450/Zm00001eb073550/Zm00001eb139970/Zm00001eb130260/Zm00001eb300650/Zm00001eb352780/Zm00001eb318910/Zm00001eb248460/Zm00001eb257280/Zm00001eb250560/Zm00001eb221780/Zm00001eb348760/Zm00001eb277790/Zm00001eb126400/Zm00001eb072200/Zm00001eb407700/Zm00001eb019620…	Zm00001eb151330/Zm00001eb034410/Zm00001eb009380/Zm00001eb154780/Zm00001eb034540/Zm00001eb028610/Zm00001eb335060/Zm00001eb289830/Zm00001eb274700/Zm00001eb069400/Zm00001eb343870/Zm00001eb104300/Zm00001eb286050/Zm00001eb069530
MF	GO:0140825	lactoperoxidase activity	0.0121 (29/2405)	0.0065 (183/28228)	4.2047e-06	0.000506355	29	Zm00001eb025690/Zm00001eb328860/Zm00001eb395060/Zm00001eb225230/Zm00001eb109910/Zm00001eb280790/Zm00001eb354680/Zm00001eb332990/Zm00001eb118090/Zm00001eb043100/Zm00001eb128330/Zm00001eb076190/Zm00001eb333290/Zm00001eb369470/Zm00001eb013080/Zm00001eb330530/Zm00001eb095550/Zm00001eb129910/Zm00001eb017930	Zm00001eb004200/Zm00001eb282410/Zm00001eb400210/Zm00001eb260610/Zm00001eb058250/Zm00001eb268320/Zm00001eb076170/Zm00001eb369460/Zm00001eb354690/Zm00001eb330540
MF	GO:0004601	peroxidase activity	0.0166 (40/2405)	0.0105 (295/28228)	4.21222e-06	0.000506355	40	Zm00001eb025690/Zm00001eb328860/Zm00001eb395060/Zm00001eb225230/Zm00001eb109910/Zm00001eb280790/Zm00001eb286930/Zm00001eb354680/Zm00001eb286920/Zm00001eb332990/Zm00001eb141080/Zm00001eb118090/Zm00001eb188360/Zm00001eb043100/Zm00001eb002510/Zm00001eb128330/Zm00001eb418060/Zm00001eb127750/Zm00001eb076190/Zm00001eb156190/Zm00001eb021650/Zm00001eb333290/Zm00001eb013080/Zm00001eb330530/Zm00001eb095550…	Zm00001eb004200/Zm00001eb282410/Zm00001eb404570/Zm00001eb260610/Zm00001eb058250/Zm00001eb099120/Zm00001eb072730/Zm00001eb268320/Zm00001eb076170/Zm00001eb354690/Zm00001eb179260/Zm00001eb330540
BP	GO:0010193	response to ozone	0.0245 (59/2405)	0.0180 (508/28228)	4.62572e-06	0.000551008	59	Zm00001eb043140/Zm00001eb081610/Zm00001eb423430/Zm00001eb144960/Zm00001eb252540/Zm00001eb206730/Zm00001eb201430/Zm00001eb218880/Zm00001eb144930/Zm00001eb344870/Zm00001eb359740/Zm00001eb376400/Zm00001eb159410/Zm00001eb382080/Zm00001eb195400/Zm00001eb395970/Zm00001eb162070/Zm00001eb352780/Zm00001eb395130/Zm00001eb002510/Zm00001eb323340/Zm00001eb123820/Zm00001eb248460/Zm00001eb290350/Zm00001eb368850…	Zm00001eb151330/Zm00001eb154780/Zm00001eb357960/Zm00001eb321430/Zm00001eb104300/Zm00001eb028010/Zm00001eb419500/Zm00001eb246840/Zm00001eb362720/Zm00001eb185100/Zm00001eb072730/Zm00001eb335510/Zm00001eb009380/Zm00001eb337270/Zm00001eb069530/Zm00001eb256230/Zm00001eb069400/Zm00001eb191110
CC	GO:0009705	plant-type vacuole membrane	0.0453 (109/2405)	0.0398 (1123/28228)	4.73648e-06	0.000557733	109	Zm00001eb006660/Zm00001eb398890/Zm00001eb360800/Zm00001eb254540/Zm00001eb201430/Zm00001eb189000/Zm00001eb082720/Zm00001eb356010/Zm00001eb041140/Zm00001eb163460/Zm00001eb424060/Zm00001eb310680/Zm00001eb422120/Zm00001eb082170/Zm00001eb246710/Zm00001eb342670/Zm00001eb048890/Zm00001eb012850/Zm00001eb251860/Zm00001eb003170/Zm00001eb017760/Zm00001eb411020/Zm00001eb429130/Zm00001eb219790/Zm00001eb131140…	Zm00001eb222840/Zm00001eb083000/Zm00001eb009990/Zm00001eb158300/Zm00001eb119840/Zm00001eb376530/Zm00001eb386890/Zm00001eb372320/Zm00001eb104660/Zm00001eb309390/Zm00001eb343640/Zm00001eb239170/Zm00001eb292760/Zm00001eb162880/Zm00001eb018870/Zm00001eb235080/Zm00001eb120240/Zm00001eb357600/Zm00001eb357800/Zm00001eb146460/Zm00001eb244790/Zm00001eb110420/Zm00001eb400560/Zm00001eb196170/Zm00001eb191110…
BP	GO:1901430	positive regulation of syringal lignin biosynthetic process	0.0100 (24/2405)	0.0049 (137/28228)	4.78885e-06	0.000557733	24	Zm00001eb025690/Zm00001eb328860/Zm00001eb395060/Zm00001eb225230/Zm00001eb109910/Zm00001eb280790/Zm00001eb354680/Zm00001eb332990/Zm00001eb118090/Zm00001eb043100/Zm00001eb128330/Zm00001eb076190/Zm00001eb333290/Zm00001eb330530/Zm00001eb095550/Zm00001eb129910/Zm00001eb017930	Zm00001eb004200/Zm00001eb282410/Zm00001eb260610/Zm00001eb058250/Zm00001eb076170/Zm00001eb354690/Zm00001eb330540
BP	GO:0009641	shade avoidance	0.0175 (42/2405)	0.0113 (318/28228)	4.80988e-06	0.000557733	42	Zm00001eb007950/Zm00001eb214410/Zm00001eb390170/Zm00001eb120740/Zm00001eb227740/Zm00001eb272430/Zm00001eb389540/Zm00001eb100220/Zm00001eb325630/Zm00001eb074830/Zm00001eb123040/Zm00001eb400660/Zm00001eb186150/Zm00001eb088260/Zm00001eb036970/Zm00001eb401450/Zm00001eb215740/Zm00001eb377500/Zm00001eb314130/Zm00001eb055830/Zm00001eb389190/Zm00001eb043620/Zm00001eb043760/Zm00001eb017620/Zm00001eb214420	Zm00001eb368900/Zm00001eb351260/Zm00001eb043700/Zm00001eb244380/Zm00001eb154800/Zm00001eb253650/Zm00001eb385070/Zm00001eb317820/Zm00001eb380990/Zm00001eb222660/Zm00001eb075230/Zm00001eb386390/Zm00001eb344140/Zm00001eb117370/Zm00001eb102510/Zm00001eb216410/Zm00001eb184110
BP	GO:0009607	response to biotic stimulus	0.0137 (33/2405)	0.0079 (224/28228)	4.85648e-06	0.000558197	33	Zm00001eb328700/Zm00001eb354540/Zm00001eb181420/Zm00001eb141080/Zm00001eb286960/Zm00001eb154120/Zm00001eb213180/Zm00001eb332350/Zm00001eb156190/Zm00001eb021650/Zm00001eb018180/Zm00001eb272050/Zm00001eb201210/Zm00001eb291640/Zm00001eb002950/Zm00001eb384600/Zm00001eb012920/Zm00001eb346270	Zm00001eb286760/Zm00001eb052520/Zm00001eb078720/Zm00001eb141500/Zm00001eb404570/Zm00001eb032580/Zm00001eb123800/Zm00001eb299370/Zm00001eb164410/Zm00001eb408140/Zm00001eb032560/Zm00001eb341580/Zm00001eb141540/Zm00001eb020340/Zm00001eb032600
BP	GO:0019748	secondary metabolic process	0.0191 (46/2405)	0.0128 (362/28228)	4.97408e-06	0.000566743	46	Zm00001eb289320/Zm00001eb076810/Zm00001eb156520/Zm00001eb417170/Zm00001eb072200/Zm00001eb426670/Zm00001eb321920/Zm00001eb123670/Zm00001eb247370/Zm00001eb081380/Zm00001eb420610/Zm00001eb400300/Zm00001eb405760/Zm00001eb216040/Zm00001eb111710/Zm00001eb430000/Zm00001eb130260/Zm00001eb328280/Zm00001eb138640/Zm00001eb234690/Zm00001eb417190/Zm00001eb008920/Zm00001eb426520/Zm00001eb257280/Zm00001eb144630…	Zm00001eb322090/Zm00001eb149960/Zm00001eb384900/Zm00001eb225050/Zm00001eb018750/Zm00001eb028610/Zm00001eb008530/Zm00001eb322120/Zm00001eb335060/Zm00001eb004210
BP	GO:0009789	positive regulation of abscisic acid-activated signaling pathway	0.0553 (133/2405)	0.0509 (1437/28228)	5.1025e-06	0.000576363	133	Zm00001eb059030/Zm00001eb289320/Zm00001eb373760/Zm00001eb054960/Zm00001eb100800/Zm00001eb417170/Zm00001eb110240/Zm00001eb247370/Zm00001eb040450/Zm00001eb073550/Zm00001eb082720/Zm00001eb139970/Zm00001eb429270/Zm00001eb429870/Zm00001eb146650/Zm00001eb212120/Zm00001eb130260/Zm00001eb107190/Zm00001eb142410/Zm00001eb041140/Zm00001eb318910/Zm00001eb257280/Zm00001eb037040/Zm00001eb250560/Zm00001eb221780…	Zm00001eb217170/Zm00001eb387270/Zm00001eb258400/Zm00001eb191780/Zm00001eb074200/Zm00001eb009380/Zm00001eb292760/Zm00001eb209330/Zm00001eb195770/Zm00001eb077580/Zm00001eb334160/Zm00001eb195920/Zm00001eb326880/Zm00001eb028610/Zm00001eb008530/Zm00001eb426640/Zm00001eb335060/Zm00001eb392550/Zm00001eb289830/Zm00001eb157260/Zm00001eb149960/Zm00001eb155050/Zm00001eb075450/Zm00001eb015630/Zm00001eb274700…
MF	GO:1990837	sequence-specific double-stranded DNA binding	0.0378 (91/2405)	0.0318 (897/28228)	5.15445e-06	0.000577254	91	Zm00001eb289320/Zm00001eb007950/Zm00001eb100800/Zm00001eb417170/Zm00001eb265610/Zm00001eb218880/Zm00001eb247370/Zm00001eb120010/Zm00001eb073550/Zm00001eb139970/Zm00001eb429870/Zm00001eb146650/Zm00001eb130260/Zm00001eb395130/Zm00001eb318910/Zm00001eb126140/Zm00001eb257280/Zm00001eb037040/Zm00001eb250560/Zm00001eb221780/Zm00001eb320870/Zm00001eb348760/Zm00001eb314580/Zm00001eb288320/Zm00001eb430640…	Zm00001eb242480/Zm00001eb256230/Zm00001eb384070/Zm00001eb388030/Zm00001eb195920/Zm00001eb230270/Zm00001eb028610/Zm00001eb335060/Zm00001eb337270/Zm00001eb075230/Zm00001eb342850/Zm00001eb027780
BP	GO:0019369	arachidonate metabolic process	0.0129 (31/2405)	0.0073 (205/28228)	5.40164e-06	0.000599811	31	Zm00001eb406670/Zm00001eb081610/Zm00001eb423430/Zm00001eb159320/Zm00001eb144960/Zm00001eb021550/Zm00001eb196960/Zm00001eb144930/Zm00001eb164090/Zm00001eb405760/Zm00001eb054680/Zm00001eb328620/Zm00001eb296060/Zm00001eb159250/Zm00001eb188360/Zm00001eb190850/Zm00001eb406600/Zm00001eb110050/Zm00001eb170120/Zm00001eb067710/Zm00001eb159210/Zm00001eb110040/Zm00001eb045340/Zm00001eb277790	Zm00001eb343870/Zm00001eb381970/Zm00001eb358860/Zm00001eb038290/Zm00001eb159000/Zm00001eb216000/Zm00001eb137110
BP	GO:0042761	very long-chain fatty acid biosynthetic process	0.0175 (42/2405)	0.0113 (320/28228)	5.63554e-06	0.000620525	42	Zm00001eb406670/Zm00001eb289320/Zm00001eb146710/Zm00001eb366700/Zm00001eb156520/Zm00001eb417170/Zm00001eb021550/Zm00001eb196960/Zm00001eb072200/Zm00001eb426670/Zm00001eb321920/Zm00001eb164090/Zm00001eb214730/Zm00001eb247370/Zm00001eb073480/Zm00001eb111710/Zm00001eb296590/Zm00001eb430000/Zm00001eb057000/Zm00001eb130260/Zm00001eb328280/Zm00001eb234690/Zm00001eb417190/Zm00001eb406600/Zm00001eb008920…	Zm00001eb392300/Zm00001eb341960/Zm00001eb028610/Zm00001eb335060/Zm00001eb313190
BP	GO:0051259	protein complex oligomerization	0.0121 (29/2405)	0.0066 (186/28228)	5.83573e-06	0.000637213	29	Zm00001eb198860/Zm00001eb400300/Zm00001eb426520/Zm00001eb144630/Zm00001eb421720/Zm00001eb133810/Zm00001eb318150/Zm00001eb360030/Zm00001eb149760	Zm00001eb395330/Zm00001eb149960/Zm00001eb395370/Zm00001eb121900/Zm00001eb337690/Zm00001eb011880/Zm00001eb095750/Zm00001eb397940/Zm00001eb044260/Zm00001eb371530/Zm00001eb010530/Zm00001eb008530/Zm00001eb205650/Zm00001eb009400/Zm00001eb257130/Zm00001eb011900/Zm00001eb395360/Zm00001eb124940/Zm00001eb208810/Zm00001eb193940
BP	GO:0001666	response to hypoxia	0.0632 (152/2405)	0.0600 (1694/28228)	5.94461e-06	0.000643737	152	Zm00001eb289320/Zm00001eb141360/Zm00001eb168590/Zm00001eb100800/Zm00001eb417170/Zm00001eb425020/Zm00001eb265610/Zm00001eb254540/Zm00001eb198860/Zm00001eb247370/Zm00001eb073550/Zm00001eb082720/Zm00001eb139970/Zm00001eb301720/Zm00001eb429870/Zm00001eb146650/Zm00001eb212120/Zm00001eb130260/Zm00001eb142410/Zm00001eb041140/Zm00001eb318910/Zm00001eb257280/Zm00001eb150590/Zm00001eb037040/Zm00001eb013520…	Zm00001eb258400/Zm00001eb191780/Zm00001eb242480/Zm00001eb239170/Zm00001eb292760/Zm00001eb384070/Zm00001eb162880/Zm00001eb185530/Zm00001eb195770/Zm00001eb077580/Zm00001eb334160/Zm00001eb339310/Zm00001eb243200/Zm00001eb230060/Zm00001eb091200/Zm00001eb418610/Zm00001eb195920/Zm00001eb422480/Zm00001eb230270/Zm00001eb028610/Zm00001eb400560/Zm00001eb063700/Zm00001eb426640/Zm00001eb335060/Zm00001eb165890…
BP	GO:1905157	positive regulation of photosynthesis	0.0046 (11/2405)	0.0012 (35/28228)	6.18138e-06	0.00066389	11	Zm00001eb120740/Zm00001eb186150/Zm00001eb272430/Zm00001eb124530/Zm00001eb036970/Zm00001eb389540/Zm00001eb277480/Zm00001eb335800	Zm00001eb380990/Zm00001eb253650/Zm00001eb184110
BP	GO:0071497	cellular response to freezing	0.0133 (32/2405)	0.0077 (217/28228)	6.57721e-06	0.00070066	32	Zm00001eb288320/Zm00001eb193060/Zm00001eb441240/Zm00001eb430640/Zm00001eb038070/Zm00001eb100800/Zm00001eb265610/Zm00001eb369560/Zm00001eb153470/Zm00001eb255860/Zm00001eb318890/Zm00001eb073550/Zm00001eb269420/Zm00001eb139970/Zm00001eb429870/Zm00001eb249440/Zm00001eb146650/Zm00001eb250540/Zm00001eb257030/Zm00001eb103100/Zm00001eb318910/Zm00001eb145470/Zm00001eb432090/Zm00001eb318900/Zm00001eb037530…	Zm00001eb027780/Zm00001eb195920
BP	GO:0010023	proanthocyanidin biosynthetic process	0.0187 (45/2405)	0.0126 (355/28228)	6.68781e-06	0.000706697	45	Zm00001eb289320/Zm00001eb006660/Zm00001eb048890/Zm00001eb067040/Zm00001eb156520/Zm00001eb417170/Zm00001eb072200/Zm00001eb426670/Zm00001eb321920/Zm00001eb247370/Zm00001eb111710/Zm00001eb428630/Zm00001eb283860/Zm00001eb430000/Zm00001eb149240/Zm00001eb130260/Zm00001eb328280/Zm00001eb138640/Zm00001eb219790/Zm00001eb417190/Zm00001eb073590/Zm00001eb257280/Zm00001eb368350/Zm00001eb072260/Zm00001eb221780…	Zm00001eb418130/Zm00001eb408530/Zm00001eb146460/Zm00001eb028610/Zm00001eb193360/Zm00001eb194370/Zm00001eb430270/Zm00001eb335060/Zm00001eb237110/Zm00001eb418140/Zm00001eb220730/Zm00001eb338850
BP	GO:0097638	L-arginine import across plasma membrane	0.0067 (16/2405)	0.0025 (71/28228)	6.81491e-06	0.000714366	16	Zm00001eb073590/Zm00001eb006660/Zm00001eb406990/Zm00001eb048890/Zm00001eb428630/Zm00001eb219790/Zm00001eb106010	Zm00001eb222840/Zm00001eb120240/Zm00001eb104660/Zm00001eb430270/Zm00001eb220730/Zm00001eb146460/Zm00001eb050840/Zm00001eb237110/Zm00001eb069630
BP	GO:0016036	cellular response to phosphate starvation	0.0353 (85/2405)	0.0294 (829/28228)	7.01214e-06	0.000729207	85	Zm00001eb230070/Zm00001eb417170/Zm00001eb107910/Zm00001eb218880/Zm00001eb316660/Zm00001eb247370/Zm00001eb402170/Zm00001eb282210/Zm00001eb300650/Zm00001eb361620/Zm00001eb395130/Zm00001eb221780/Zm00001eb247580/Zm00001eb422120/Zm00001eb401220/Zm00001eb318150/Zm00001eb038730/Zm00001eb106490/Zm00001eb112680/Zm00001eb072200/Zm00001eb359740/Zm00001eb111710/Zm00001eb216040/Zm00001eb002510/Zm00001eb190850…	Zm00001eb387270/Zm00001eb333390/Zm00001eb256230/Zm00001eb211410/Zm00001eb398370/Zm00001eb333420/Zm00001eb064750/Zm00001eb339310/Zm00001eb232000/Zm00001eb244380/Zm00001eb028610/Zm00001eb008530/Zm00001eb283240/Zm00001eb335060/Zm00001eb392550/Zm00001eb400210/Zm00001eb164350/Zm00001eb378590/Zm00001eb337270/Zm00001eb083510/Zm00001eb283250/Zm00001eb369460
BP	GO:0009867	jasmonic acid mediated signaling pathway	0.0453 (109/2405)	0.0402 (1135/28228)	7.59222e-06	0.000778478	109	Zm00001eb289320/Zm00001eb032670/Zm00001eb100800/Zm00001eb417170/Zm00001eb107910/Zm00001eb218880/Zm00001eb247370/Zm00001eb429870/Zm00001eb420440/Zm00001eb146650/Zm00001eb212120/Zm00001eb130260/Zm00001eb142410/Zm00001eb395130/Zm00001eb314900/Zm00001eb318910/Zm00001eb284090/Zm00001eb257280/Zm00001eb314010/Zm00001eb037040/Zm00001eb221780/Zm00001eb348760/Zm00001eb321820/Zm00001eb106490/Zm00001eb005980…	Zm00001eb258400/Zm00001eb191780/Zm00001eb256230/Zm00001eb195770/Zm00001eb077580/Zm00001eb334160/Zm00001eb243200/Zm00001eb028610/Zm00001eb426640/Zm00001eb335060/Zm00001eb336120/Zm00001eb015630/Zm00001eb246840/Zm00001eb410920/Zm00001eb164350/Zm00001eb378590/Zm00001eb072730/Zm00001eb317890/Zm00001eb337270/Zm00001eb386390/Zm00001eb045750/Zm00001eb027780/Zm00001eb331940/Zm00001eb363940
BP	GO:0010115	regulation of abscisic acid biosynthetic process	0.0170 (41/2405)	0.0111 (313/28228)	7.60476e-06	0.000778478	41	Zm00001eb289320/Zm00001eb032670/Zm00001eb156520/Zm00001eb417170/Zm00001eb072200/Zm00001eb426670/Zm00001eb321920/Zm00001eb247370/Zm00001eb111710/Zm00001eb430000/Zm00001eb407250/Zm00001eb130260/Zm00001eb328280/Zm00001eb115840/Zm00001eb234690/Zm00001eb010210/Zm00001eb243330/Zm00001eb417190/Zm00001eb155410/Zm00001eb252120/Zm00001eb215740/Zm00001eb257280/Zm00001eb212360/Zm00001eb055830/Zm00001eb072260…	Zm00001eb380500/Zm00001eb072440/Zm00001eb028610/Zm00001eb335060/Zm00001eb331070/Zm00001eb428320
BP	GO:0009627	systemic acquired resistance	0.0316 (76/2405)	0.0255 (720/28228)	7.69288e-06	0.000781394	76	Zm00001eb048710/Zm00001eb354540/Zm00001eb391690/Zm00001eb200790/Zm00001eb253030/Zm00001eb158340/Zm00001eb055380/Zm00001eb181420/Zm00001eb206730/Zm00001eb413630/Zm00001eb112990/Zm00001eb218880/Zm00001eb359740/Zm00001eb023570/Zm00001eb316350/Zm00001eb391660/Zm00001eb376400/Zm00001eb159410/Zm00001eb162070/Zm00001eb286960/Zm00001eb223550/Zm00001eb213180/Zm00001eb395130/Zm00001eb131140/Zm00001eb049040…	Zm00001eb167720/Zm00001eb286760/Zm00001eb052520/Zm00001eb141500/Zm00001eb078720/Zm00001eb136650/Zm00001eb158300/Zm00001eb119840/Zm00001eb032580/Zm00001eb376530/Zm00001eb357960/Zm00001eb189450/Zm00001eb357600/Zm00001eb419500/Zm00001eb167710/Zm00001eb299370/Zm00001eb164410/Zm00001eb378930/Zm00001eb032560/Zm00001eb268320/Zm00001eb337270/Zm00001eb341580/Zm00001eb141540/Zm00001eb256230/Zm00001eb020340…
MF	GO:0015171	amino acid transmembrane transporter activity	0.0116 (28/2405)	0.0063 (179/28228)	7.87289e-06	0.000793526	28	Zm00001eb412940/Zm00001eb050950/Zm00001eb074030/Zm00001eb384620/Zm00001eb136330/Zm00001eb356010/Zm00001eb161250/Zm00001eb288800/Zm00001eb018270/Zm00001eb366300/Zm00001eb406990/Zm00001eb130200/Zm00001eb408380/Zm00001eb408350	Zm00001eb222840/Zm00001eb018870/Zm00001eb261490/Zm00001eb069630/Zm00001eb234980/Zm00001eb120240/Zm00001eb379310/Zm00001eb352400/Zm00001eb279030/Zm00001eb104660/Zm00001eb368680/Zm00001eb323000/Zm00001eb067590/Zm00001eb050840
MF	GO:0016491	oxidoreductase activity	0.0541 (130/2405)	0.0500 (1412/28228)	8.45075e-06	0.000845268	130	Zm00001eb366700/Zm00001eb067040/Zm00001eb214730/Zm00001eb405760/Zm00001eb376590/Zm00001eb413300/Zm00001eb033100/Zm00001eb149240/Zm00001eb159250/Zm00001eb370660/Zm00001eb314900/Zm00001eb193660/Zm00001eb284090/Zm00001eb002380/Zm00001eb212360/Zm00001eb053570/Zm00001eb071880/Zm00001eb419450/Zm00001eb121190/Zm00001eb368580/Zm00001eb013340/Zm00001eb387930/Zm00001eb158860/Zm00001eb420610/Zm00001eb283860…	Zm00001eb280680/Zm00001eb138050/Zm00001eb234450/Zm00001eb418130/Zm00001eb119410/Zm00001eb059070/Zm00001eb402410/Zm00001eb222540/Zm00001eb409700/Zm00001eb140370/Zm00001eb277550/Zm00001eb338850/Zm00001eb264250/Zm00001eb218390/Zm00001eb180060/Zm00001eb050410/Zm00001eb241560/Zm00001eb337920/Zm00001eb021020/Zm00001eb194370/Zm00001eb418140/Zm00001eb085340/Zm00001eb316910/Zm00001eb154050/Zm00001eb358860…
BP	GO:0045315	positive regulation of compound eye photoreceptor development	0.0029 (7/2405)	0.0005 (14/28228)	9.06803e-06	0.000893152	7	Zm00001eb294620/Zm00001eb301720/Zm00001eb155730/Zm00001eb206610/Zm00001eb294610	Zm00001eb074190/Zm00001eb155050
BP	GO:2000047	regulation of cell-cell adhesion mediated by cadherin	0.0029 (7/2405)	0.0005 (14/28228)	9.06803e-06	0.000893152	7	Zm00001eb294620/Zm00001eb301720/Zm00001eb155730/Zm00001eb206610/Zm00001eb294610	Zm00001eb074190/Zm00001eb155050
BP	GO:0009738	abscisic acid-activated signaling pathway	0.1189 (286/2405)	0.1267 (3576/28228)	9.13397e-06	0.000893152	286	Zm00001eb059030/Zm00001eb043140/Zm00001eb289320/Zm00001eb032670/Zm00001eb007950/Zm00001eb037990/Zm00001eb373760/Zm00001eb293190/Zm00001eb100800/Zm00001eb284130/Zm00001eb417170/Zm00001eb265610/Zm00001eb218880/Zm00001eb110240/Zm00001eb201430/Zm00001eb247370/Zm00001eb040450/Zm00001eb056760/Zm00001eb073550/Zm00001eb139970/Zm00001eb429270/Zm00001eb429870/Zm00001eb082720/Zm00001eb146650/Zm00001eb212120…	Zm00001eb151330/Zm00001eb087380/Zm00001eb217170/Zm00001eb387270/Zm00001eb258400/Zm00001eb191780/Zm00001eb074200/Zm00001eb028010/Zm00001eb034410/Zm00001eb072870/Zm00001eb009380/Zm00001eb305320/Zm00001eb292760/Zm00001eb209330/Zm00001eb256230/Zm00001eb090320/Zm00001eb195770/Zm00001eb077580/Zm00001eb100820/Zm00001eb154780/Zm00001eb111990/Zm00001eb388030/Zm00001eb034540/Zm00001eb334160/Zm00001eb357960…
BP	GO:0009626	plant-type hypersensitive response	0.0682 (164/2405)	0.0663 (1872/28228)	9.76382e-06	0.000947669	164	Zm00001eb059030/Zm00001eb043140/Zm00001eb289320/Zm00001eb373760/Zm00001eb054960/Zm00001eb417170/Zm00001eb055380/Zm00001eb247370/Zm00001eb374500/Zm00001eb040450/Zm00001eb391660/Zm00001eb212120/Zm00001eb130260/Zm00001eb352780/Zm00001eb142410/Zm00001eb267480/Zm00001eb248460/Zm00001eb406770/Zm00001eb323350/Zm00001eb257280/Zm00001eb116470/Zm00001eb221780/Zm00001eb272050/Zm00001eb198490/Zm00001eb348760…	Zm00001eb151330/Zm00001eb336020/Zm00001eb258400/Zm00001eb191780/Zm00001eb038250/Zm00001eb405910/Zm00001eb028010/Zm00001eb034410/Zm00001eb371490/Zm00001eb009380/Zm00001eb305320/Zm00001eb068400/Zm00001eb209330/Zm00001eb164940/Zm00001eb405880/Zm00001eb195770/Zm00001eb228140/Zm00001eb077580/Zm00001eb050460/Zm00001eb167720/Zm00001eb096980/Zm00001eb154780/Zm00001eb034540/Zm00001eb146170/Zm00001eb334160…
BP	GO:0032304	negative regulation of icosanoid secretion	0.0067 (16/2405)	0.0026 (73/28228)	9.95535e-06	0.000959154	16	Zm00001eb406670/Zm00001eb159210/Zm00001eb405760/Zm00001eb159320/Zm00001eb328620/Zm00001eb190850/Zm00001eb406600/Zm00001eb110050/Zm00001eb110040/Zm00001eb045340/Zm00001eb159250/Zm00001eb021550/Zm00001eb196960/Zm00001eb164090	Zm00001eb159000/Zm00001eb358860
BP	GO:0006694	steroid biosynthetic process	0.0175 (42/2405)	0.0116 (328/28228)	1.04265e-05	0.000997215	42	Zm00001eb406670/Zm00001eb102970/Zm00001eb159320/Zm00001eb387930/Zm00001eb021550/Zm00001eb214410/Zm00001eb196960/Zm00001eb001060/Zm00001eb251860/Zm00001eb148000/Zm00001eb164090/Zm00001eb158860/Zm00001eb405760/Zm00001eb328620/Zm00001eb112950/Zm00001eb159250/Zm00001eb058110/Zm00001eb378470/Zm00001eb314900/Zm00001eb190850/Zm00001eb406600/Zm00001eb110050/Zm00001eb237050/Zm00001eb284090/Zm00001eb212360…	Zm00001eb316910/Zm00001eb358860/Zm00001eb119410/Zm00001eb159000/Zm00001eb041120/Zm00001eb311630
BP	GO:0019430	removal of superoxide radicals	0.0091 (22/2405)	0.0044 (125/28228)	1.08603e-05	0.0010309	22	Zm00001eb198860/Zm00001eb332460/Zm00001eb242750/Zm00001eb301380	Zm00001eb413180/Zm00001eb171660/Zm00001eb171580/Zm00001eb171630/Zm00001eb294140/Zm00001eb171560/Zm00001eb413250/Zm00001eb413210/Zm00001eb171640/Zm00001eb413260/Zm00001eb171530/Zm00001eb171510/Zm00001eb171540/Zm00001eb088410/Zm00001eb171650/Zm00001eb171520/Zm00001eb232890/Zm00001eb171500
BP	GO:0044347	cell wall polysaccharide catabolic process	0.0104 (25/2405)	0.0054 (153/28228)	1.09361e-05	0.0010309	25	Zm00001eb025690/Zm00001eb328860/Zm00001eb395060/Zm00001eb225230/Zm00001eb109910/Zm00001eb280790/Zm00001eb354680/Zm00001eb332990/Zm00001eb391000/Zm00001eb118090/Zm00001eb043100/Zm00001eb128330/Zm00001eb076190/Zm00001eb333290/Zm00001eb330530/Zm00001eb095550/Zm00001eb129910/Zm00001eb017930	Zm00001eb004200/Zm00001eb282410/Zm00001eb260610/Zm00001eb058250/Zm00001eb076170/Zm00001eb354690/Zm00001eb330540
BP	GO:0010286	heat acclimation	0.0441 (106/2405)	0.0392 (1107/28228)	1.14717e-05	0.00107367	106	Zm00001eb054960/Zm00001eb100800/Zm00001eb198860/Zm00001eb374500/Zm00001eb073550/Zm00001eb086700/Zm00001eb429270/Zm00001eb139970/Zm00001eb429870/Zm00001eb146650/Zm00001eb107190/Zm00001eb267480/Zm00001eb318910/Zm00001eb037040/Zm00001eb250560/Zm00001eb247580/Zm00001eb288320/Zm00001eb430640/Zm00001eb361020/Zm00001eb255210/Zm00001eb269420/Zm00001eb250540/Zm00001eb070510/Zm00001eb416940/Zm00001eb432090…	Zm00001eb121900/Zm00001eb138050/Zm00001eb336020/Zm00001eb011880/Zm00001eb234450/Zm00001eb217170/Zm00001eb152000/Zm00001eb371530/Zm00001eb242480/Zm00001eb222540/Zm00001eb009380/Zm00001eb209330/Zm00001eb148420/Zm00001eb011900/Zm00001eb384070/Zm00001eb124940/Zm00001eb208810/Zm00001eb228140/Zm00001eb100820/Zm00001eb395330/Zm00001eb111990/Zm00001eb337690/Zm00001eb195920/Zm00001eb326880/Zm00001eb257130…
BP	GO:0019373	epoxygenase P450 pathway	0.0079 (19/2405)	0.0035 (99/28228)	1.18839e-05	0.00110397	19	Zm00001eb406670/Zm00001eb159320/Zm00001eb021550/Zm00001eb196960/Zm00001eb164090/Zm00001eb405760/Zm00001eb328620/Zm00001eb214000/Zm00001eb159250/Zm00001eb058640/Zm00001eb190850/Zm00001eb406600/Zm00001eb110050/Zm00001eb159210/Zm00001eb110040/Zm00001eb009730/Zm00001eb045340	Zm00001eb358860/Zm00001eb159000
BP	GO:0042377	vitamin K catabolic process	0.0067 (16/2405)	0.0026 (74/28228)	1.19639e-05	0.00110397	16	Zm00001eb406670/Zm00001eb159210/Zm00001eb405760/Zm00001eb159320/Zm00001eb328620/Zm00001eb190850/Zm00001eb406600/Zm00001eb110050/Zm00001eb110040/Zm00001eb045340/Zm00001eb159250/Zm00001eb021550/Zm00001eb196960/Zm00001eb164090	Zm00001eb159000/Zm00001eb358860
BP	GO:0009863	salicylic acid mediated signaling pathway	0.0200 (48/2405)	0.0141 (397/28228)	1.21146e-05	0.00111006	48	Zm00001eb106490/Zm00001eb193060/Zm00001eb288320/Zm00001eb441240/Zm00001eb093670/Zm00001eb015970/Zm00001eb033140/Zm00001eb206730/Zm00001eb046610/Zm00001eb107910/Zm00001eb218880/Zm00001eb359740/Zm00001eb139970/Zm00001eb376400/Zm00001eb159410/Zm00001eb271900/Zm00001eb195400/Zm00001eb359850/Zm00001eb257030/Zm00001eb103100/Zm00001eb395130/Zm00001eb052670/Zm00001eb145470/Zm00001eb325750/Zm00001eb290350…	Zm00001eb382900/Zm00001eb336120/Zm00001eb164350/Zm00001eb378590/Zm00001eb337270/Zm00001eb256230
BP	GO:0071555	cell wall organization	0.0590 (142/2405)	0.0561 (1583/28228)	1.23429e-05	0.00112312	142	Zm00001eb366700/Zm00001eb196960/Zm00001eb332460/Zm00001eb251900/Zm00001eb376590/Zm00001eb356010/Zm00001eb057000/Zm00001eb212120/Zm00001eb271900/Zm00001eb125890/Zm00001eb142410/Zm00001eb131630/Zm00001eb004260/Zm00001eb341630/Zm00001eb406590/Zm00001eb393180/Zm00001eb380680/Zm00001eb045340/Zm00001eb403200/Zm00001eb406670/Zm00001eb379140/Zm00001eb314020/Zm00001eb227640/Zm00001eb206420/Zm00001eb181420…	Zm00001eb373260/Zm00001eb038890/Zm00001eb258400/Zm00001eb191780/Zm00001eb413210/Zm00001eb299370/Zm00001eb305660/Zm00001eb260700/Zm00001eb171650/Zm00001eb232890/Zm00001eb264250/Zm00001eb195770/Zm00001eb077580/Zm00001eb018870/Zm00001eb100820/Zm00001eb413180/Zm00001eb171660/Zm00001eb334160/Zm00001eb180060/Zm00001eb367240/Zm00001eb044860/Zm00001eb413250/Zm00001eb171640/Zm00001eb426640/Zm00001eb341580…
BP	GO:0010100	negative regulation of photomorphogenesis	0.0166 (40/2405)	0.0109 (309/28228)	1.29468e-05	0.00116994	40	Zm00001eb289320/Zm00001eb156520/Zm00001eb417170/Zm00001eb112680/Zm00001eb072200/Zm00001eb426670/Zm00001eb321920/Zm00001eb247370/Zm00001eb120740/Zm00001eb111710/Zm00001eb272430/Zm00001eb430000/Zm00001eb389540/Zm00001eb357120/Zm00001eb130260/Zm00001eb328280/Zm00001eb234690/Zm00001eb417190/Zm00001eb400660/Zm00001eb186150/Zm00001eb036970/Zm00001eb215740/Zm00001eb257280/Zm00001eb055830/Zm00001eb389190…	Zm00001eb244380/Zm00001eb028610/Zm00001eb380990/Zm00001eb335060/Zm00001eb344140/Zm00001eb216410/Zm00001eb184110
BP	GO:0009740	gibberellic acid mediated signaling pathway	0.0511 (123/2405)	0.0472 (1333/28228)	1.33776e-05	0.00118701	123	Zm00001eb289320/Zm00001eb032670/Zm00001eb100800/Zm00001eb067040/Zm00001eb417170/Zm00001eb107910/Zm00001eb218880/Zm00001eb316660/Zm00001eb373120/Zm00001eb247370/Zm00001eb429870/Zm00001eb146650/Zm00001eb212120/Zm00001eb402170/Zm00001eb130260/Zm00001eb395130/Zm00001eb142410/Zm00001eb370660/Zm00001eb257280/Zm00001eb037040/Zm00001eb288980/Zm00001eb221780/Zm00001eb300630/Zm00001eb093940/Zm00001eb348760…	Zm00001eb258400/Zm00001eb191780/Zm00001eb385070/Zm00001eb256230/Zm00001eb195770/Zm00001eb077580/Zm00001eb334160/Zm00001eb232000/Zm00001eb244380/Zm00001eb195920/Zm00001eb028610/Zm00001eb426640/Zm00001eb335060/Zm00001eb157260/Zm00001eb214350/Zm00001eb015630/Zm00001eb359950/Zm00001eb112210/Zm00001eb234180/Zm00001eb378590/Zm00001eb164350/Zm00001eb317890/Zm00001eb337270/Zm00001eb021200/Zm00001eb163680…
BP	GO:0034605	cellular response to heat	0.0445 (107/2405)	0.0398 (1124/28228)	1.33989e-05	0.00118701	107	Zm00001eb138690/Zm00001eb353280/Zm00001eb100800/Zm00001eb218880/Zm00001eb073550/Zm00001eb301260/Zm00001eb139970/Zm00001eb429870/Zm00001eb021270/Zm00001eb146650/Zm00001eb300650/Zm00001eb395130/Zm00001eb318910/Zm00001eb037040/Zm00001eb250560/Zm00001eb093940/Zm00001eb277790/Zm00001eb360030/Zm00001eb288320/Zm00001eb430640/Zm00001eb255210/Zm00001eb359740/Zm00001eb269420/Zm00001eb010910/Zm00001eb250540…	Zm00001eb105040/Zm00001eb121900/Zm00001eb118880/Zm00001eb242480/Zm00001eb218330/Zm00001eb293780/Zm00001eb148420/Zm00001eb256230/Zm00001eb384070/Zm00001eb096980/Zm00001eb395330/Zm00001eb337690/Zm00001eb374310/Zm00001eb418610/Zm00001eb397320/Zm00001eb025630/Zm00001eb180900/Zm00001eb395370/Zm00001eb397600/Zm00001eb155050/Zm00001eb075450/Zm00001eb315880/Zm00001eb351340/Zm00001eb396940/Zm00001eb246840…
BP	GO:0031408	oxylipin biosynthetic process	0.0121 (29/2405)	0.0069 (194/28228)	1.34074e-05	0.00118701	29	Zm00001eb081610/Zm00001eb423430/Zm00001eb159320/Zm00001eb144960/Zm00001eb144930/Zm00001eb405760/Zm00001eb328620/Zm00001eb214000/Zm00001eb159250/Zm00001eb058640/Zm00001eb253760/Zm00001eb190850/Zm00001eb110050/Zm00001eb002380/Zm00001eb279210/Zm00001eb067710/Zm00001eb110040/Zm00001eb373030	Zm00001eb270570/Zm00001eb358860/Zm00001eb038250/Zm00001eb038290/Zm00001eb261830/Zm00001eb159000/Zm00001eb334430/Zm00001eb268320/Zm00001eb004210/Zm00001eb270580/Zm00001eb231980
BP	GO:0006633	fatty acid biosynthetic process	0.0320 (77/2405)	0.0264 (744/28228)	1.35269e-05	0.00118955	77	Zm00001eb289320/Zm00001eb360800/Zm00001eb417170/Zm00001eb214730/Zm00001eb247370/Zm00001eb082720/Zm00001eb130260/Zm00001eb058640/Zm00001eb041140/Zm00001eb094620/Zm00001eb008920/Zm00001eb257280/Zm00001eb212360/Zm00001eb002380/Zm00001eb221780/Zm00001eb348760/Zm00001eb349990/Zm00001eb013340/Zm00001eb081610/Zm00001eb072200/Zm00001eb153400/Zm00001eb420610/Zm00001eb111710/Zm00001eb145100/Zm00001eb328280…	Zm00001eb121470/Zm00001eb119410/Zm00001eb409700/Zm00001eb130640/Zm00001eb216000/Zm00001eb292760/Zm00001eb218390/Zm00001eb050410/Zm00001eb241560/Zm00001eb028610/Zm00001eb268320/Zm00001eb335060/Zm00001eb270580/Zm00001eb341960/Zm00001eb231980/Zm00001eb195230/Zm00001eb270570/Zm00001eb334430/Zm00001eb004210/Zm00001eb117100
MF	GO:0008757	S-adenosylmethionine-dependent methyltransferase activity	0.0133 (32/2405)	0.0080 (226/28228)	1.53728e-05	0.00134287	32	Zm00001eb312630/Zm00001eb221850/Zm00001eb254700/Zm00001eb154850/Zm00001eb349180/Zm00001eb292890/Zm00001eb360800/Zm00001eb301680/Zm00001eb251860/Zm00001eb254820/Zm00001eb043770/Zm00001eb194110/Zm00001eb018650/Zm00001eb145100/Zm00001eb255340/Zm00001eb254830/Zm00001eb045860/Zm00001eb254690/Zm00001eb223570/Zm00001eb361500/Zm00001eb061060/Zm00001eb199490/Zm00001eb212840/Zm00001eb366080/Zm00001eb073400	Zm00001eb270570/Zm00001eb164750/Zm00001eb168290/Zm00001eb231980/Zm00001eb316690/Zm00001eb292850/Zm00001eb270580
BP	GO:0046686	response to cadmium ion	0.0424 (102/2405)	0.0377 (1064/28228)	1.59754e-05	0.00138626	102	Zm00001eb112750/Zm00001eb138690/Zm00001eb311230/Zm00001eb242690/Zm00001eb214730/Zm00001eb189000/Zm00001eb286960/Zm00001eb256960/Zm00001eb402870/Zm00001eb424060/Zm00001eb310680/Zm00001eb198490/Zm00001eb082170/Zm00001eb121190/Zm00001eb349990/Zm00001eb384600/Zm00001eb342670/Zm00001eb103410/Zm00001eb255210/Zm00001eb003170/Zm00001eb353580/Zm00001eb002510/Zm00001eb190850/Zm00001eb110050/Zm00001eb418060…	Zm00001eb150950/Zm00001eb105040/Zm00001eb347190/Zm00001eb009990/Zm00001eb121470/Zm00001eb121900/Zm00001eb011880/Zm00001eb032580/Zm00001eb038250/Zm00001eb371530/Zm00001eb193100/Zm00001eb239620/Zm00001eb402410/Zm00001eb164410/Zm00001eb216000/Zm00001eb148420/Zm00001eb265000/Zm00001eb011900/Zm00001eb124940/Zm00001eb162880/Zm00001eb208810/Zm00001eb032600/Zm00001eb395330/Zm00001eb146170/Zm00001eb357960…
BP	GO:0010143	cutin biosynthetic process	0.0166 (40/2405)	0.0111 (312/28228)	1.62649e-05	0.0014021	40	Zm00001eb193060/Zm00001eb288320/Zm00001eb146710/Zm00001eb441240/Zm00001eb430640/Zm00001eb227640/Zm00001eb366700/Zm00001eb038070/Zm00001eb100800/Zm00001eb369560/Zm00001eb153470/Zm00001eb255860/Zm00001eb318890/Zm00001eb376590/Zm00001eb073550/Zm00001eb139970/Zm00001eb429870/Zm00001eb249440/Zm00001eb146650/Zm00001eb250540/Zm00001eb257030/Zm00001eb103100/Zm00001eb145470/Zm00001eb432090/Zm00001eb318900…	Zm00001eb180060/Zm00001eb027780/Zm00001eb367240/Zm00001eb038890/Zm00001eb195920/Zm00001eb260700/Zm00001eb331070/Zm00001eb313190
MF	GO:0140692	very long-chain fatty acid omega-hydroxylase activity	0.0067 (16/2405)	0.0027 (76/28228)	1.70921e-05	0.00146378	16	Zm00001eb406670/Zm00001eb159210/Zm00001eb405760/Zm00001eb159320/Zm00001eb328620/Zm00001eb190850/Zm00001eb406600/Zm00001eb110050/Zm00001eb110040/Zm00001eb045340/Zm00001eb159250/Zm00001eb021550/Zm00001eb196960/Zm00001eb164090	Zm00001eb159000/Zm00001eb358860
BP	GO:0006644	phospholipid metabolic process	0.0108 (26/2405)	0.0059 (167/28228)	1.78068e-05	0.00151508	26	Zm00001eb011380/Zm00001eb081610/Zm00001eb371430/Zm00001eb157460/Zm00001eb423430/Zm00001eb144960/Zm00001eb144930/Zm00001eb013380/Zm00001eb067710	Zm00001eb056940/Zm00001eb111990/Zm00001eb070790/Zm00001eb166180/Zm00001eb327510/Zm00001eb038250/Zm00001eb038290/Zm00001eb044280/Zm00001eb062080/Zm00001eb370460/Zm00001eb260170/Zm00001eb041840/Zm00001eb312210/Zm00001eb392550/Zm00001eb273770/Zm00001eb120460/Zm00001eb124520
CC	GO:0010168	ER body	0.0083 (20/2405)	0.0039 (111/28228)	1.88204e-05	0.00159099	20	Zm00001eb112990/Zm00001eb400300/Zm00001eb223550/Zm00001eb131140/Zm00001eb426520/Zm00001eb268500/Zm00001eb282510/Zm00001eb277860/Zm00001eb330130/Zm00001eb144630/Zm00001eb309040/Zm00001eb133810/Zm00001eb318150/Zm00001eb372310	Zm00001eb149960/Zm00001eb158300/Zm00001eb119840/Zm00001eb376530/Zm00001eb357600/Zm00001eb008530
BP	GO:0009269	response to desiccation	0.0146 (35/2405)	0.0092 (260/28228)	1.90898e-05	0.00160342	35	Zm00001eb025690/Zm00001eb032670/Zm00001eb328860/Zm00001eb395060/Zm00001eb284130/Zm00001eb225230/Zm00001eb109910/Zm00001eb100140/Zm00001eb280790/Zm00001eb354680/Zm00001eb056760/Zm00001eb332990/Zm00001eb282210/Zm00001eb118090/Zm00001eb043100/Zm00001eb253760/Zm00001eb155410/Zm00001eb128330/Zm00001eb215740/Zm00001eb076190/Zm00001eb055830/Zm00001eb333290/Zm00001eb330530/Zm00001eb095550/Zm00001eb129910…	Zm00001eb004200/Zm00001eb282410/Zm00001eb260610/Zm00001eb058250/Zm00001eb091200/Zm00001eb076170/Zm00001eb354690/Zm00001eb330540/Zm00001eb408260
BP	GO:0002237	response to molecule of bacterial origin	0.0644 (155/2405)	0.0629 (1775/28228)	2.04989e-05	0.00170747	155	Zm00001eb043140/Zm00001eb289320/Zm00001eb037990/Zm00001eb373760/Zm00001eb054960/Zm00001eb417170/Zm00001eb218880/Zm00001eb201430/Zm00001eb247370/Zm00001eb374500/Zm00001eb040450/Zm00001eb301720/Zm00001eb212120/Zm00001eb407250/Zm00001eb130260/Zm00001eb352780/Zm00001eb395130/Zm00001eb142410/Zm00001eb267480/Zm00001eb248460/Zm00001eb406770/Zm00001eb323350/Zm00001eb252120/Zm00001eb257280/Zm00001eb116470…	Zm00001eb151330/Zm00001eb336020/Zm00001eb258400/Zm00001eb191780/Zm00001eb218330/Zm00001eb034410/Zm00001eb009380/Zm00001eb209330/Zm00001eb256230/Zm00001eb072240/Zm00001eb195770/Zm00001eb228140/Zm00001eb077580/Zm00001eb100820/Zm00001eb154780/Zm00001eb034540/Zm00001eb334160/Zm00001eb357960/Zm00001eb072440/Zm00001eb326880/Zm00001eb028610/Zm00001eb426640/Zm00001eb335060/Zm00001eb289830/Zm00001eb157260…
MF	GO:0022857	transmembrane transporter activity	0.0279 (67/2405)	0.0223 (630/28228)	2.05892e-05	0.00170747	67	Zm00001eb302300/Zm00001eb006660/Zm00001eb048890/Zm00001eb315790/Zm00001eb254540/Zm00001eb012880/Zm00001eb050950/Zm00001eb003170/Zm00001eb017760/Zm00001eb189000/Zm00001eb411020/Zm00001eb356010/Zm00001eb428630/Zm00001eb062900/Zm00001eb162070/Zm00001eb018270/Zm00001eb219790/Zm00001eb284350/Zm00001eb340650/Zm00001eb129790/Zm00001eb073590/Zm00001eb155860/Zm00001eb406990/Zm00001eb250590/Zm00001eb163460…	Zm00001eb222840/Zm00001eb018870/Zm00001eb009990/Zm00001eb043150/Zm00001eb069630/Zm00001eb143700/Zm00001eb379310/Zm00001eb352400/Zm00001eb120240/Zm00001eb234980/Zm00001eb095010/Zm00001eb146460/Zm00001eb279030/Zm00001eb244790/Zm00001eb028490/Zm00001eb104660/Zm00001eb221090/Zm00001eb404170/Zm00001eb102640/Zm00001eb430270/Zm00001eb129050/Zm00001eb196170/Zm00001eb237110/Zm00001eb325680/Zm00001eb220730…
MF	GO:0008234	cysteine-type peptidase activity	0.0104 (25/2405)	0.0056 (159/28228)	2.15671e-05	0.00177732	25	Zm00001eb150730/Zm00001eb393760/Zm00001eb169010/Zm00001eb314220	Zm00001eb171660/Zm00001eb171580/Zm00001eb171630/Zm00001eb110440/Zm00001eb413250/Zm00001eb171640/Zm00001eb413260/Zm00001eb039650/Zm00001eb113940/Zm00001eb171530/Zm00001eb171510/Zm00001eb171540/Zm00001eb088410/Zm00001eb068400/Zm00001eb196150/Zm00001eb432170/Zm00001eb171650/Zm00001eb171520/Zm00001eb232890/Zm00001eb171500/Zm00001eb433330
BP	GO:0035017	cuticle pattern formation	0.0112 (27/2405)	0.0063 (179/28228)	2.22298e-05	0.00182049	27	Zm00001eb289320/Zm00001eb417170/Zm00001eb156520/Zm00001eb072200/Zm00001eb426670/Zm00001eb321920/Zm00001eb247370/Zm00001eb111710/Zm00001eb216040/Zm00001eb430000/Zm00001eb130260/Zm00001eb328280/Zm00001eb138640/Zm00001eb234690/Zm00001eb417190/Zm00001eb257280/Zm00001eb072260/Zm00001eb221780/Zm00001eb379110/Zm00001eb348760/Zm00001eb130020/Zm00001eb395580/Zm00001eb015120/Zm00001eb045780	Zm00001eb193160/Zm00001eb028610/Zm00001eb335060
MF	GO:0005506	iron ion binding	0.0366 (88/2405)	0.0317 (894/28228)	2.30848e-05	0.00186826	88	Zm00001eb067040/Zm00001eb214410/Zm00001eb196960/Zm00001eb214730/Zm00001eb405760/Zm00001eb159250/Zm00001eb058640/Zm00001eb370660/Zm00001eb314900/Zm00001eb284090/Zm00001eb356910/Zm00001eb058100/Zm00001eb015400/Zm00001eb045340/Zm00001eb406670/Zm00001eb081610/Zm00001eb283860/Zm00001eb335380/Zm00001eb022670/Zm00001eb379240/Zm00001eb190850/Zm00001eb406600/Zm00001eb110050/Zm00001eb110040/Zm00001eb294020…	Zm00001eb280680/Zm00001eb138050/Zm00001eb234450/Zm00001eb118880/Zm00001eb418130/Zm00001eb385070/Zm00001eb222540/Zm00001eb140370/Zm00001eb232960/Zm00001eb096980/Zm00001eb003700/Zm00001eb368900/Zm00001eb379510/Zm00001eb021020/Zm00001eb400560/Zm00001eb268320/Zm00001eb418140/Zm00001eb078290/Zm00001eb218680/Zm00001eb154050/Zm00001eb351260/Zm00001eb043700/Zm00001eb358860/Zm00001eb396940/Zm00001eb377130…
BP	GO:0048658	anther wall tapetum development	0.0353 (85/2405)	0.0303 (856/28228)	2.30984e-05	0.00186826	85	Zm00001eb059030/Zm00001eb289320/Zm00001eb032670/Zm00001eb328860/Zm00001eb054960/Zm00001eb247370/Zm00001eb374500/Zm00001eb354680/Zm00001eb401480/Zm00001eb130260/Zm00001eb257280/Zm00001eb076190/Zm00001eb333290/Zm00001eb221780/Zm00001eb348760/Zm00001eb072200/Zm00001eb216040/Zm00001eb111710/Zm00001eb015120/Zm00001eb332990/Zm00001eb357120/Zm00001eb328280/Zm00001eb234690/Zm00001eb070510/Zm00001eb416940…	Zm00001eb336020/Zm00001eb260610/Zm00001eb009380/Zm00001eb068400/Zm00001eb209330/Zm00001eb330540/Zm00001eb228140/Zm00001eb326880/Zm00001eb028610/Zm00001eb335060/Zm00001eb076170/Zm00001eb309030/Zm00001eb274700/Zm00001eb058250/Zm00001eb113940/Zm00001eb310570/Zm00001eb354690/Zm00001eb433330/Zm00001eb225970/Zm00001eb004200/Zm00001eb282410/Zm00001eb110440/Zm00001eb105400/Zm00001eb039650/Zm00001eb432170
MF	GO:0052872	obsolete tocotrienol omega-hydroxylase activity	0.0067 (16/2405)	0.0028 (78/28228)	2.40847e-05	0.00190109	16	Zm00001eb406670/Zm00001eb159210/Zm00001eb405760/Zm00001eb159320/Zm00001eb190850/Zm00001eb110040/Zm00001eb406600/Zm00001eb045340/Zm00001eb110050/Zm00001eb328620/Zm00001eb159250/Zm00001eb021550/Zm00001eb196960/Zm00001eb164090	Zm00001eb159000/Zm00001eb358860
MF	GO:0097259	20-aldehyde-leukotriene B4 20-monooxygenase activity	0.0067 (16/2405)	0.0028 (78/28228)	2.40847e-05	0.00190109	16	Zm00001eb406670/Zm00001eb159210/Zm00001eb405760/Zm00001eb159320/Zm00001eb190850/Zm00001eb110040/Zm00001eb406600/Zm00001eb045340/Zm00001eb110050/Zm00001eb328620/Zm00001eb159250/Zm00001eb021550/Zm00001eb196960/Zm00001eb164090	Zm00001eb159000/Zm00001eb358860
MF	GO:0097258	20-hydroxy-leukotriene B4 omega oxidase activity	0.0067 (16/2405)	0.0028 (78/28228)	2.40847e-05	0.00190109	16	Zm00001eb406670/Zm00001eb159210/Zm00001eb405760/Zm00001eb159320/Zm00001eb190850/Zm00001eb110040/Zm00001eb406600/Zm00001eb045340/Zm00001eb110050/Zm00001eb328620/Zm00001eb159250/Zm00001eb021550/Zm00001eb196960/Zm00001eb164090	Zm00001eb159000/Zm00001eb358860
MF	GO:0052871	alpha-tocopherol omega-hydroxylase activity	0.0067 (16/2405)	0.0028 (78/28228)	2.40847e-05	0.00190109	16	Zm00001eb406670/Zm00001eb159210/Zm00001eb405760/Zm00001eb159320/Zm00001eb190850/Zm00001eb110040/Zm00001eb406600/Zm00001eb045340/Zm00001eb110050/Zm00001eb328620/Zm00001eb159250/Zm00001eb021550/Zm00001eb196960/Zm00001eb164090	Zm00001eb159000/Zm00001eb358860
BP	GO:2000280	regulation of root development	0.0403 (97/2405)	0.0358 (1011/28228)	2.48515e-05	0.00194987	97	Zm00001eb059030/Zm00001eb187730/Zm00001eb054960/Zm00001eb100800/Zm00001eb265610/Zm00001eb332460/Zm00001eb374500/Zm00001eb428830/Zm00001eb073550/Zm00001eb139970/Zm00001eb429870/Zm00001eb146650/Zm00001eb267480/Zm00001eb318910/Zm00001eb071850/Zm00001eb037040/Zm00001eb250560/Zm00001eb321820/Zm00001eb419450/Zm00001eb288320/Zm00001eb430640/Zm00001eb269420/Zm00001eb250540/Zm00001eb070510/Zm00001eb416940…	Zm00001eb336020/Zm00001eb413210/Zm00001eb009380/Zm00001eb209330/Zm00001eb171650/Zm00001eb232890/Zm00001eb228140/Zm00001eb100820/Zm00001eb413180/Zm00001eb171660/Zm00001eb243200/Zm00001eb195920/Zm00001eb413250/Zm00001eb171640/Zm00001eb326880/Zm00001eb270580/Zm00001eb309030/Zm00001eb171580/Zm00001eb171630/Zm00001eb128310/Zm00001eb171530/Zm00001eb171540/Zm00001eb045750/Zm00001eb149170/Zm00001eb171500…
MF	GO:0042910	xenobiotic transmembrane transporter activity	0.0137 (33/2405)	0.0086 (242/28228)	2.50187e-05	0.00195131	33	Zm00001eb006660/Zm00001eb048890/Zm00001eb315790/Zm00001eb017760/Zm00001eb336810/Zm00001eb428630/Zm00001eb162070/Zm00001eb219790/Zm00001eb129790/Zm00001eb073590/Zm00001eb155860/Zm00001eb400930/Zm00001eb424060/Zm00001eb431930/Zm00001eb198490/Zm00001eb286950/Zm00001eb342670/Zm00001eb012880/Zm00001eb106010	Zm00001eb357960/Zm00001eb069630/Zm00001eb143700/Zm00001eb419500/Zm00001eb146460/Zm00001eb402410/Zm00001eb104660/Zm00001eb430270/Zm00001eb129050/Zm00001eb196170/Zm00001eb237110/Zm00001eb220730/Zm00001eb162880/Zm00001eb050840
MF	GO:0016712	oxidoreductase activity, acting on paired donors, with incorporation or reduction of molecular oxygen, reduced flavin or flavoprotein as one donor, and incorporation of one atom of oxygen	0.0162 (39/2405)	0.0109 (307/28228)	2.54262e-05	0.00197136	39	Zm00001eb406670/Zm00001eb159320/Zm00001eb021550/Zm00001eb214410/Zm00001eb196960/Zm00001eb198860/Zm00001eb164090/Zm00001eb405760/Zm00001eb328620/Zm00001eb159250/Zm00001eb058110/Zm00001eb314900/Zm00001eb190850/Zm00001eb406600/Zm00001eb110050/Zm00001eb284090/Zm00001eb043620/Zm00001eb058100/Zm00001eb219330/Zm00001eb159210/Zm00001eb110040/Zm00001eb009730/Zm00001eb045340/Zm00001eb017620/Zm00001eb238550…	Zm00001eb154050/Zm00001eb368900/Zm00001eb351260/Zm00001eb138050/Zm00001eb234450/Zm00001eb043700/Zm00001eb358860/Zm00001eb385070/Zm00001eb222540/Zm00001eb159000/Zm00001eb222660/Zm00001eb117370/Zm00001eb078290
BP	GO:1990359	stress response to zinc ion	0.0108 (26/2405)	0.0061 (171/28228)	2.71654e-05	0.00208482	26	Zm00001eb289320/Zm00001eb417170/Zm00001eb156520/Zm00001eb072200/Zm00001eb426670/Zm00001eb321920/Zm00001eb247370/Zm00001eb111710/Zm00001eb216040/Zm00001eb430000/Zm00001eb130260/Zm00001eb328280/Zm00001eb138640/Zm00001eb234690/Zm00001eb417190/Zm00001eb257280/Zm00001eb072260/Zm00001eb221780/Zm00001eb379110/Zm00001eb348760/Zm00001eb130020/Zm00001eb395580/Zm00001eb015120/Zm00001eb045780	Zm00001eb028610/Zm00001eb335060
BP	GO:0045730	respiratory burst	0.0112 (27/2405)	0.0064 (181/28228)	2.72078e-05	0.00208482	27	Zm00001eb025690/Zm00001eb328860/Zm00001eb395060/Zm00001eb225230/Zm00001eb079000/Zm00001eb109910/Zm00001eb280790/Zm00001eb354680/Zm00001eb332990/Zm00001eb118090/Zm00001eb043100/Zm00001eb128330/Zm00001eb076190/Zm00001eb333290/Zm00001eb425420/Zm00001eb330530/Zm00001eb095550/Zm00001eb129910/Zm00001eb017930	Zm00001eb004200/Zm00001eb282410/Zm00001eb260610/Zm00001eb058250/Zm00001eb400560/Zm00001eb076170/Zm00001eb354690/Zm00001eb330540
BP	GO:0042361	menaquinone catabolic process	0.0067 (16/2405)	0.0028 (79/28228)	2.84499e-05	0.00215479	16	Zm00001eb406670/Zm00001eb159210/Zm00001eb405760/Zm00001eb159320/Zm00001eb190850/Zm00001eb110040/Zm00001eb406600/Zm00001eb045340/Zm00001eb110050/Zm00001eb328620/Zm00001eb159250/Zm00001eb021550/Zm00001eb196960/Zm00001eb164090	Zm00001eb159000/Zm00001eb358860
BP	GO:0032305	positive regulation of icosanoid secretion	0.0067 (16/2405)	0.0028 (79/28228)	2.84499e-05	0.00215479	16	Zm00001eb406670/Zm00001eb159210/Zm00001eb405760/Zm00001eb159320/Zm00001eb190850/Zm00001eb110040/Zm00001eb406600/Zm00001eb045340/Zm00001eb110050/Zm00001eb328620/Zm00001eb159250/Zm00001eb021550/Zm00001eb196960/Zm00001eb164090	Zm00001eb159000/Zm00001eb358860
BP	GO:0072593	reactive oxygen species metabolic process	0.0233 (56/2405)	0.0179 (504/28228)	2.86857e-05	0.00216016	56	Zm00001eb025690/Zm00001eb043140/Zm00001eb328860/Zm00001eb395060/Zm00001eb225230/Zm00001eb252540/Zm00001eb109910/Zm00001eb201430/Zm00001eb214730/Zm00001eb280790/Zm00001eb354680/Zm00001eb332990/Zm00001eb382080/Zm00001eb352780/Zm00001eb118090/Zm00001eb043100/Zm00001eb002510/Zm00001eb323340/Zm00001eb123820/Zm00001eb128330/Zm00001eb248460/Zm00001eb355770/Zm00001eb116470/Zm00001eb076190/Zm00001eb124920…	Zm00001eb004200/Zm00001eb282410/Zm00001eb151330/Zm00001eb154780/Zm00001eb260610/Zm00001eb243200/Zm00001eb394190/Zm00001eb058250/Zm00001eb104300/Zm00001eb196320/Zm00001eb028010/Zm00001eb335510/Zm00001eb009380/Zm00001eb268320/Zm00001eb076170/Zm00001eb069530/Zm00001eb348530/Zm00001eb069400/Zm00001eb354690/Zm00001eb191110/Zm00001eb330540
MF	GO:0070330	aromatase activity	0.0100 (24/2405)	0.0054 (152/28228)	2.91056e-05	0.00217926	24	Zm00001eb406670/Zm00001eb362640/Zm00001eb159320/Zm00001eb021550/Zm00001eb196960/Zm00001eb164090/Zm00001eb405760/Zm00001eb328620/Zm00001eb159250/Zm00001eb314900/Zm00001eb379240/Zm00001eb190850/Zm00001eb406600/Zm00001eb110050/Zm00001eb284090/Zm00001eb043620/Zm00001eb159210/Zm00001eb110040/Zm00001eb009730/Zm00001eb045340/Zm00001eb073480	Zm00001eb154050/Zm00001eb358860/Zm00001eb159000
BP	GO:0071365	cellular response to auxin stimulus	0.0229 (55/2405)	0.0175 (494/28228)	3.18347e-05	0.00237005	55	Zm00001eb289320/Zm00001eb386550/Zm00001eb156520/Zm00001eb417170/Zm00001eb072200/Zm00001eb426670/Zm00001eb321920/Zm00001eb247370/Zm00001eb111710/Zm00001eb242010/Zm00001eb411910/Zm00001eb430000/Zm00001eb212120/Zm00001eb246010/Zm00001eb130260/Zm00001eb328280/Zm00001eb234690/Zm00001eb142410/Zm00001eb197170/Zm00001eb417190/Zm00001eb201290/Zm00001eb071650/Zm00001eb257280/Zm00001eb341630/Zm00001eb072260…	Zm00001eb334160/Zm00001eb015630/Zm00001eb258400/Zm00001eb359950/Zm00001eb191780/Zm00001eb226470/Zm00001eb028610/Zm00001eb317890/Zm00001eb352760/Zm00001eb426640/Zm00001eb335060/Zm00001eb386390/Zm00001eb142620/Zm00001eb157260/Zm00001eb363940/Zm00001eb195770/Zm00001eb077580
BP	GO:0043090	amino acid import	0.0079 (19/2405)	0.0038 (106/28228)	3.25077e-05	0.00240649	19	Zm00001eb412940/Zm00001eb050950/Zm00001eb074030/Zm00001eb384620/Zm00001eb136330/Zm00001eb356010/Zm00001eb161250/Zm00001eb366300/Zm00001eb408380/Zm00001eb408350	Zm00001eb018870/Zm00001eb261490/Zm00001eb234980/Zm00001eb379310/Zm00001eb352400/Zm00001eb279030/Zm00001eb368680/Zm00001eb323000/Zm00001eb067590
BP	GO:0002215	defense response to nematode	0.0245 (59/2405)	0.0192 (543/28228)	3.40632e-05	0.00250503	59	Zm00001eb025690/Zm00001eb328860/Zm00001eb040920/Zm00001eb395060/Zm00001eb225230/Zm00001eb346270/Zm00001eb109910/Zm00001eb206730/Zm00001eb181420/Zm00001eb177060/Zm00001eb280790/Zm00001eb374500/Zm00001eb359740/Zm00001eb354680/Zm00001eb376400/Zm00001eb159410/Zm00001eb332990/Zm00001eb195400/Zm00001eb118090/Zm00001eb213180/Zm00001eb395130/Zm00001eb043100/Zm00001eb128330/Zm00001eb070510/Zm00001eb368850…	Zm00001eb004200/Zm00001eb353760/Zm00001eb286760/Zm00001eb282410/Zm00001eb309030/Zm00001eb225970/Zm00001eb141500/Zm00001eb336020/Zm00001eb260610/Zm00001eb105400/Zm00001eb058250/Zm00001eb326880/Zm00001eb154350/Zm00001eb076170/Zm00001eb141540/Zm00001eb209330/Zm00001eb228140/Zm00001eb256230/Zm00001eb354690/Zm00001eb330540
BP	GO:0048653	anther development	0.0524 (126/2405)	0.0496 (1401/28228)	3.42211e-05	0.00250503	126	Zm00001eb059030/Zm00001eb289320/Zm00001eb032670/Zm00001eb037990/Zm00001eb054960/Zm00001eb417170/Zm00001eb214410/Zm00001eb196960/Zm00001eb247370/Zm00001eb374500/Zm00001eb212120/Zm00001eb130260/Zm00001eb142410/Zm00001eb307490/Zm00001eb248460/Zm00001eb406770/Zm00001eb054730/Zm00001eb257280/Zm00001eb024570/Zm00001eb058100/Zm00001eb221780/Zm00001eb348760/Zm00001eb045340/Zm00001eb406670/Zm00001eb081610…	Zm00001eb336020/Zm00001eb258400/Zm00001eb191780/Zm00001eb028010/Zm00001eb009380/Zm00001eb305320/Zm00001eb209330/Zm00001eb016730/Zm00001eb195770/Zm00001eb228140/Zm00001eb077580/Zm00001eb154780/Zm00001eb334160/Zm00001eb320690/Zm00001eb326880/Zm00001eb028610/Zm00001eb426640/Zm00001eb335060/Zm00001eb191110/Zm00001eb289830/Zm00001eb157260/Zm00001eb218680/Zm00001eb309030/Zm00001eb351260/Zm00001eb015630…
BP	GO:0070257	positive regulation of mucus secretion	0.0033 (8/2405)	0.0008 (22/28228)	3.53885e-05	0.00257051	8	Zm00001eb067710/Zm00001eb081610/Zm00001eb423430/Zm00001eb144960/Zm00001eb144930	Zm00001eb431210/Zm00001eb070240/Zm00001eb358160
BP	GO:0051707	response to other organism	0.0520 (125/2405)	0.0492 (1389/28228)	3.57366e-05	0.00257051	125	Zm00001eb059030/Zm00001eb037990/Zm00001eb054960/Zm00001eb100800/Zm00001eb146840/Zm00001eb374500/Zm00001eb073550/Zm00001eb139970/Zm00001eb429870/Zm00001eb146650/Zm00001eb352780/Zm00001eb267480/Zm00001eb318910/Zm00001eb037040/Zm00001eb250560/Zm00001eb074890/Zm00001eb044970/Zm00001eb318150/Zm00001eb318570/Zm00001eb288320/Zm00001eb081610/Zm00001eb430640/Zm00001eb126400/Zm00001eb206400/Zm00001eb407700…	Zm00001eb336020/Zm00001eb087380/Zm00001eb038250/Zm00001eb405910/Zm00001eb028010/Zm00001eb034410/Zm00001eb402410/Zm00001eb009380/Zm00001eb305320/Zm00001eb209330/Zm00001eb164940/Zm00001eb405880/Zm00001eb228140/Zm00001eb100820/Zm00001eb096980/Zm00001eb034540/Zm00001eb193160/Zm00001eb154000/Zm00001eb230060/Zm00001eb256010/Zm00001eb195920/Zm00001eb326880/Zm00001eb196790/Zm00001eb008530/Zm00001eb405870…
BP	GO:0009637	response to blue light	0.0362 (87/2405)	0.0316 (892/28228)	3.58151e-05	0.00257051	87	Zm00001eb289320/Zm00001eb032670/Zm00001eb007950/Zm00001eb417170/Zm00001eb316660/Zm00001eb247370/Zm00001eb120010/Zm00001eb130260/Zm00001eb282210/Zm00001eb126140/Zm00001eb257280/Zm00001eb424060/Zm00001eb221780/Zm00001eb348760/Zm00001eb246710/Zm00001eb342670/Zm00001eb112680/Zm00001eb072200/Zm00001eb111710/Zm00001eb010910/Zm00001eb328280/Zm00001eb234690/Zm00001eb186150/Zm00001eb055830/Zm00001eb130020…	Zm00001eb347190/Zm00001eb387270/Zm00001eb405910/Zm00001eb380990/Zm00001eb164940/Zm00001eb405880/Zm00001eb162880/Zm00001eb244380/Zm00001eb230270/Zm00001eb028610/Zm00001eb063700/Zm00001eb405870/Zm00001eb335060/Zm00001eb405770/Zm00001eb164570/Zm00001eb321430/Zm00001eb143700/Zm00001eb382070/Zm00001eb405940/Zm00001eb321830/Zm00001eb075230/Zm00001eb163680/Zm00001eb344140/Zm00001eb285080/Zm00001eb110140…
BP	GO:0010289	homogalacturonan biosynthetic process	0.0071 (17/2405)	0.0032 (89/28228)	3.59046e-05	0.00257051	17	Zm00001eb045860/Zm00001eb312630/Zm00001eb254690/Zm00001eb221850/Zm00001eb254700/Zm00001eb254820/Zm00001eb255340/Zm00001eb349180/Zm00001eb043770/Zm00001eb194110/Zm00001eb018650/Zm00001eb254050/Zm00001eb223570/Zm00001eb194520/Zm00001eb366080/Zm00001eb254830	Zm00001eb345840
MF	GO:0103002	16-hydroxypalmitate dehydrogenase activity	0.0058 (14/2405)	0.0023 (64/28228)	3.60967e-05	0.00257051	14	Zm00001eb406670/Zm00001eb159210/Zm00001eb405760/Zm00001eb159320/Zm00001eb328620/Zm00001eb190850/Zm00001eb406600/Zm00001eb110050/Zm00001eb110040/Zm00001eb159250/Zm00001eb196960/Zm00001eb164090	Zm00001eb159000/Zm00001eb358860
BP	GO:0009744	response to sucrose	0.0432 (104/2405)	0.0394 (1112/28228)	3.63067e-05	0.00257079	104	Zm00001eb289320/Zm00001eb007950/Zm00001eb200790/Zm00001eb417170/Zm00001eb265610/Zm00001eb247370/Zm00001eb212120/Zm00001eb130260/Zm00001eb142410/Zm00001eb126140/Zm00001eb257280/Zm00001eb221780/Zm00001eb348760/Zm00001eb246710/Zm00001eb043000/Zm00001eb315430/Zm00001eb422140/Zm00001eb072200/Zm00001eb111710/Zm00001eb328280/Zm00001eb234690/Zm00001eb316340/Zm00001eb130020/Zm00001eb006260/Zm00001eb395580…	Zm00001eb258400/Zm00001eb191780/Zm00001eb189450/Zm00001eb272350/Zm00001eb130640/Zm00001eb072870/Zm00001eb313950/Zm00001eb068400/Zm00001eb090320/Zm00001eb195770/Zm00001eb228670/Zm00001eb077580/Zm00001eb334160/Zm00001eb050410/Zm00001eb357800/Zm00001eb195920/Zm00001eb230270/Zm00001eb028610/Zm00001eb426640/Zm00001eb335060/Zm00001eb157260/Zm00001eb397810/Zm00001eb214350/Zm00001eb136650/Zm00001eb013430…
BP	GO:0016131	brassinosteroid metabolic process	0.0133 (32/2405)	0.0084 (236/28228)	3.68802e-05	0.00257079	32	Zm00001eb146710/Zm00001eb159320/Zm00001eb366700/Zm00001eb206400/Zm00001eb387930/Zm00001eb146840/Zm00001eb318570/Zm00001eb105580/Zm00001eb328620/Zm00001eb159250/Zm00001eb122620/Zm00001eb190850/Zm00001eb110050/Zm00001eb237050/Zm00001eb141270/Zm00001eb159210/Zm00001eb431510/Zm00001eb110040/Zm00001eb360890/Zm00001eb042870/Zm00001eb234090/Zm00001eb374550	Zm00001eb316910/Zm00001eb087380/Zm00001eb380880/Zm00001eb057770/Zm00001eb358860/Zm00001eb041120/Zm00001eb020950/Zm00001eb313190/Zm00001eb204620/Zm00001eb122630
BP	GO:0009819	drought recovery	0.0220 (53/2405)	0.0168 (473/28228)	3.70142e-05	0.00257079	53	Zm00001eb289320/Zm00001eb156520/Zm00001eb417170/Zm00001eb291330/Zm00001eb072200/Zm00001eb426670/Zm00001eb321920/Zm00001eb247370/Zm00001eb111710/Zm00001eb430000/Zm00001eb246010/Zm00001eb212120/Zm00001eb130260/Zm00001eb328280/Zm00001eb197170/Zm00001eb142410/Zm00001eb417190/Zm00001eb253760/Zm00001eb201290/Zm00001eb257280/Zm00001eb315010/Zm00001eb072260/Zm00001eb221780/Zm00001eb379110/Zm00001eb360890…	Zm00001eb334160/Zm00001eb421700/Zm00001eb380880/Zm00001eb015630/Zm00001eb154000/Zm00001eb258400/Zm00001eb359950/Zm00001eb098710/Zm00001eb191780/Zm00001eb363940/Zm00001eb174630/Zm00001eb028610/Zm00001eb317890/Zm00001eb426640/Zm00001eb335060/Zm00001eb204620/Zm00001eb157260/Zm00001eb195770/Zm00001eb077580
BP	GO:0042376	phylloquinone catabolic process	0.0075 (18/2405)	0.0035 (98/28228)	3.70816e-05	0.00257079	18	Zm00001eb406670/Zm00001eb159210/Zm00001eb405760/Zm00001eb159320/Zm00001eb190850/Zm00001eb110040/Zm00001eb406600/Zm00001eb045340/Zm00001eb110050/Zm00001eb328620/Zm00001eb159250/Zm00001eb427300/Zm00001eb021550/Zm00001eb196960/Zm00001eb212360/Zm00001eb164090	Zm00001eb159000/Zm00001eb358860
BP	GO:0042343	indole glucosinolate metabolic process	0.0075 (18/2405)	0.0035 (98/28228)	3.70816e-05	0.00257079	18	Zm00001eb058110/Zm00001eb144630/Zm00001eb400300/Zm00001eb058100/Zm00001eb043620/Zm00001eb009730/Zm00001eb133810/Zm00001eb238550/Zm00001eb426520/Zm00001eb214410/Zm00001eb318150/Zm00001eb214420	Zm00001eb164750/Zm00001eb008530/Zm00001eb368900/Zm00001eb149960/Zm00001eb311630/Zm00001eb385070
BP	GO:2000039	regulation of trichome morphogenesis	0.0162 (39/2405)	0.0111 (313/28228)	3.93263e-05	0.0026916	39	Zm00001eb289320/Zm00001eb156520/Zm00001eb417170/Zm00001eb072200/Zm00001eb426670/Zm00001eb321920/Zm00001eb247370/Zm00001eb216040/Zm00001eb111710/Zm00001eb430000/Zm00001eb212120/Zm00001eb130260/Zm00001eb328280/Zm00001eb138640/Zm00001eb234690/Zm00001eb197170/Zm00001eb417190/Zm00001eb201290/Zm00001eb257280/Zm00001eb072260/Zm00001eb221780/Zm00001eb379110/Zm00001eb348760/Zm00001eb130020/Zm00001eb415730…	Zm00001eb334160/Zm00001eb015630/Zm00001eb258400/Zm00001eb191780/Zm00001eb028610/Zm00001eb317890/Zm00001eb426640/Zm00001eb335060/Zm00001eb363940/Zm00001eb195770/Zm00001eb077580
BP	GO:0048252	lauric acid metabolic process	0.0067 (16/2405)	0.0029 (81/28228)	3.9327e-05	0.0026916	16	Zm00001eb406670/Zm00001eb159210/Zm00001eb405760/Zm00001eb159320/Zm00001eb190850/Zm00001eb110040/Zm00001eb406600/Zm00001eb045340/Zm00001eb110050/Zm00001eb328620/Zm00001eb159250/Zm00001eb021550/Zm00001eb196960/Zm00001eb164090	Zm00001eb159000/Zm00001eb358860
MF	GO:0008404	arachidonate 14,15-epoxygenase activity	0.0050 (12/2405)	0.0017 (49/28228)	3.94404e-05	0.0026916	12	Zm00001eb406670/Zm00001eb159210/Zm00001eb328620/Zm00001eb190850/Zm00001eb406600/Zm00001eb110050/Zm00001eb110040/Zm00001eb159250/Zm00001eb021550/Zm00001eb196960/Zm00001eb164090	Zm00001eb358860
BP	GO:0098849	cellular detoxification of cadmium ion	0.0125 (30/2405)	0.0077 (216/28228)	4.04475e-05	0.00274603	30	Zm00001eb289320/Zm00001eb417170/Zm00001eb156520/Zm00001eb072200/Zm00001eb426670/Zm00001eb321920/Zm00001eb247370/Zm00001eb111710/Zm00001eb216040/Zm00001eb336810/Zm00001eb430000/Zm00001eb130260/Zm00001eb328280/Zm00001eb138640/Zm00001eb234690/Zm00001eb417190/Zm00001eb257280/Zm00001eb072260/Zm00001eb221780/Zm00001eb379110/Zm00001eb348760/Zm00001eb130020/Zm00001eb395580/Zm00001eb015120/Zm00001eb045780	Zm00001eb402410/Zm00001eb028610/Zm00001eb400560/Zm00001eb335060/Zm00001eb265000
MF	GO:0042973	glucan endo-1,3-beta-D-glucosidase activity	0.0104 (25/2405)	0.0058 (165/28228)	4.07976e-05	0.00275552	25	Zm00001eb181420/Zm00001eb400300/Zm00001eb020170/Zm00001eb286960/Zm00001eb213180/Zm00001eb079780/Zm00001eb426520/Zm00001eb144630/Zm00001eb393180/Zm00001eb133810/Zm00001eb291640/Zm00001eb318150/Zm00001eb384600/Zm00001eb018180/Zm00001eb346270	Zm00001eb286760/Zm00001eb052520/Zm00001eb149960/Zm00001eb141500/Zm00001eb032600/Zm00001eb032580/Zm00001eb164410/Zm00001eb008530/Zm00001eb032560/Zm00001eb141540
BP	GO:0042908	xenobiotic transport	0.0150 (36/2405)	0.0100 (281/28228)	4.27361e-05	0.00287165	36	Zm00001eb006660/Zm00001eb048890/Zm00001eb003170/Zm00001eb017760/Zm00001eb189000/Zm00001eb336810/Zm00001eb428630/Zm00001eb062900/Zm00001eb162070/Zm00001eb219790/Zm00001eb129790/Zm00001eb073590/Zm00001eb155860/Zm00001eb406990/Zm00001eb424060/Zm00001eb431930/Zm00001eb287980/Zm00001eb198490/Zm00001eb286950/Zm00001eb342670/Zm00001eb106010	Zm00001eb222840/Zm00001eb009990/Zm00001eb357960/Zm00001eb069630/Zm00001eb143700/Zm00001eb120240/Zm00001eb419500/Zm00001eb146460/Zm00001eb402410/Zm00001eb104660/Zm00001eb430270/Zm00001eb237110/Zm00001eb220730/Zm00001eb162880/Zm00001eb050840
BP	GO:0048655	anther wall tapetum morphogenesis	0.0112 (27/2405)	0.0066 (186/28228)	4.43527e-05	0.00296507	27	Zm00001eb289320/Zm00001eb417170/Zm00001eb156520/Zm00001eb072200/Zm00001eb426670/Zm00001eb321920/Zm00001eb247370/Zm00001eb111710/Zm00001eb216040/Zm00001eb430000/Zm00001eb130260/Zm00001eb328280/Zm00001eb138640/Zm00001eb234690/Zm00001eb417190/Zm00001eb257280/Zm00001eb072260/Zm00001eb221780/Zm00001eb379110/Zm00001eb348760/Zm00001eb130020/Zm00001eb395580/Zm00001eb015120/Zm00001eb045780	Zm00001eb028610/Zm00001eb167840/Zm00001eb335060
BP	GO:1990532	stress response to nickel ion	0.0108 (26/2405)	0.0062 (176/28228)	4.50037e-05	0.00299332	26	Zm00001eb289320/Zm00001eb417170/Zm00001eb156520/Zm00001eb072200/Zm00001eb426670/Zm00001eb321920/Zm00001eb247370/Zm00001eb111710/Zm00001eb216040/Zm00001eb430000/Zm00001eb130260/Zm00001eb328280/Zm00001eb138640/Zm00001eb234690/Zm00001eb417190/Zm00001eb257280/Zm00001eb072260/Zm00001eb221780/Zm00001eb379110/Zm00001eb348760/Zm00001eb130020/Zm00001eb395580/Zm00001eb015120/Zm00001eb045780	Zm00001eb028610/Zm00001eb335060
MF	GO:0015562	efflux transmembrane transporter activity	0.0129 (31/2405)	0.0081 (228/28228)	4.59256e-05	0.00301563	31	Zm00001eb006660/Zm00001eb048890/Zm00001eb315790/Zm00001eb336810/Zm00001eb428630/Zm00001eb162070/Zm00001eb219790/Zm00001eb004550/Zm00001eb129790/Zm00001eb073590/Zm00001eb155860/Zm00001eb424060/Zm00001eb431930/Zm00001eb198490/Zm00001eb286950/Zm00001eb342670/Zm00001eb012880/Zm00001eb106010	Zm00001eb357960/Zm00001eb069630/Zm00001eb143700/Zm00001eb419500/Zm00001eb146460/Zm00001eb402410/Zm00001eb104660/Zm00001eb430270/Zm00001eb237110/Zm00001eb220730/Zm00001eb162880/Zm00001eb008160/Zm00001eb050840
BP	GO:1900367	positive regulation of defense response to insect	0.0154 (37/2405)	0.0104 (293/28228)	4.60296e-05	0.00301563	37	Zm00001eb112750/Zm00001eb289320/Zm00001eb058150/Zm00001eb417170/Zm00001eb156520/Zm00001eb072200/Zm00001eb316180/Zm00001eb426670/Zm00001eb321920/Zm00001eb247370/Zm00001eb111710/Zm00001eb430000/Zm00001eb130260/Zm00001eb141080/Zm00001eb328280/Zm00001eb256960/Zm00001eb045780/Zm00001eb417190/Zm00001eb257280/Zm00001eb156190/Zm00001eb021650/Zm00001eb072260/Zm00001eb221780/Zm00001eb379110/Zm00001eb348760…	Zm00001eb150950/Zm00001eb309340/Zm00001eb404570/Zm00001eb193100/Zm00001eb028610/Zm00001eb335060/Zm00001eb074290
BP	GO:0003095	pressure natriuresis	0.0067 (16/2405)	0.0029 (82/28228)	4.60297e-05	0.00301563	16	Zm00001eb406670/Zm00001eb159210/Zm00001eb405760/Zm00001eb159320/Zm00001eb190850/Zm00001eb110040/Zm00001eb406600/Zm00001eb045340/Zm00001eb110050/Zm00001eb328620/Zm00001eb159250/Zm00001eb021550/Zm00001eb196960/Zm00001eb164090	Zm00001eb159000/Zm00001eb358860
MF	GO:0050584	linoleate 11-lipoxygenase activity	0.0021 (5/2405)	0.0003 (8/28228)	4.72686e-05	0.0030814	5	Zm00001eb067710/Zm00001eb081610/Zm00001eb423430/Zm00001eb144960/Zm00001eb144930
CC	GO:0031969	chloroplast membrane	0.0333 (80/2405)	0.0287 (810/28228)	4.78122e-05	0.0031014	80	Zm00001eb036320/Zm00001eb196960/Zm00001eb301260/Zm00001eb058640/Zm00001eb058100/Zm00001eb045340/Zm00001eb320650/Zm00001eb013340/Zm00001eb406670/Zm00001eb087570/Zm00001eb288290/Zm00001eb017760/Zm00001eb411020/Zm00001eb004550/Zm00001eb406600/Zm00001eb034810/Zm00001eb110050/Zm00001eb110040/Zm00001eb017620/Zm00001eb335080/Zm00001eb157460/Zm00001eb322950/Zm00001eb033140/Zm00001eb403180/Zm00001eb001060…	Zm00001eb347190/Zm00001eb222840/Zm00001eb368390/Zm00001eb409700/Zm00001eb140370/Zm00001eb319560/Zm00001eb148420/Zm00001eb227320/Zm00001eb245360/Zm00001eb368900/Zm00001eb101660/Zm00001eb060580/Zm00001eb230060/Zm00001eb120240/Zm00001eb025630/Zm00001eb351920/Zm00001eb397600/Zm00001eb351260/Zm00001eb143700/Zm00001eb351340/Zm00001eb095010/Zm00001eb368000/Zm00001eb116580/Zm00001eb257400/Zm00001eb021200…
BP	GO:1905344	prostaglandin catabolic process	0.0071 (17/2405)	0.0032 (91/28228)	4.82921e-05	0.0031171	17	Zm00001eb406670/Zm00001eb159210/Zm00001eb405760/Zm00001eb159320/Zm00001eb190850/Zm00001eb110040/Zm00001eb406600/Zm00001eb045340/Zm00001eb110050/Zm00001eb328620/Zm00001eb159250/Zm00001eb427300/Zm00001eb021550/Zm00001eb196960/Zm00001eb212360/Zm00001eb164090	Zm00001eb358860
BP	GO:0090331	negative regulation of platelet aggregation	0.0037 (9/2405)	0.0010 (29/28228)	4.87591e-05	0.00312358	9	Zm00001eb067710/Zm00001eb081610/Zm00001eb423430/Zm00001eb144960/Zm00001eb010910/Zm00001eb425420/Zm00001eb079000/Zm00001eb144930	Zm00001eb387270
BP	GO:0006979	response to oxidative stress	0.1064 (256/2405)	0.1142 (3225/28228)	4.88693e-05	0.00312358	256	Zm00001eb059030/Zm00001eb043140/Zm00001eb398890/Zm00001eb328860/Zm00001eb150730/Zm00001eb037990/Zm00001eb373760/Zm00001eb425020/Zm00001eb083180/Zm00001eb311230/Zm00001eb198860/Zm00001eb242690/Zm00001eb201430/Zm00001eb214730/Zm00001eb374500/Zm00001eb040450/Zm00001eb189000/Zm00001eb286930/Zm00001eb354680/Zm00001eb301720/Zm00001eb082720/Zm00001eb212120/Zm00001eb149240/Zm00001eb352780/Zm00001eb142410…	Zm00001eb347190/Zm00001eb105040/Zm00001eb151330/Zm00001eb009990/Zm00001eb280680/Zm00001eb121900/Zm00001eb336020/Zm00001eb260610/Zm00001eb011880/Zm00001eb387270/Zm00001eb344620/Zm00001eb258400/Zm00001eb191780/Zm00001eb119410/Zm00001eb074200/Zm00001eb371530/Zm00001eb239620/Zm00001eb044280/Zm00001eb402410/Zm00001eb216000/Zm00001eb009380/Zm00001eb292760/Zm00001eb209330/Zm00001eb011900/Zm00001eb345750…
BP	GO:0009415	response to water	0.0129 (31/2405)	0.0081 (229/28228)	4.99638e-05	0.00317804	31	Zm00001eb288320/Zm00001eb193060/Zm00001eb441240/Zm00001eb430640/Zm00001eb038070/Zm00001eb100800/Zm00001eb369560/Zm00001eb153470/Zm00001eb255860/Zm00001eb318890/Zm00001eb073550/Zm00001eb269420/Zm00001eb139970/Zm00001eb429870/Zm00001eb249440/Zm00001eb146650/Zm00001eb250540/Zm00001eb257030/Zm00001eb318910/Zm00001eb145470/Zm00001eb432090/Zm00001eb318900/Zm00001eb037530/Zm00001eb037040/Zm00001eb348560…	Zm00001eb027780/Zm00001eb195920/Zm00001eb285360
BP	GO:0016135	saponin biosynthetic process	0.0166 (40/2405)	0.0116 (328/28228)	5.12759e-05	0.00324574	40	Zm00001eb406670/Zm00001eb159320/Zm00001eb206400/Zm00001eb291330/Zm00001eb021550/Zm00001eb214410/Zm00001eb196960/Zm00001eb337060/Zm00001eb146840/Zm00001eb164090/Zm00001eb405760/Zm00001eb105580/Zm00001eb328620/Zm00001eb076850/Zm00001eb159250/Zm00001eb058110/Zm00001eb122620/Zm00001eb314900/Zm00001eb190850/Zm00001eb406600/Zm00001eb110050/Zm00001eb342550/Zm00001eb284090/Zm00001eb058100/Zm00001eb159210…	Zm00001eb087380/Zm00001eb057770/Zm00001eb358860/Zm00001eb159000/Zm00001eb020950/Zm00001eb122630/Zm00001eb311630
BP	GO:2001304	lipoxin B4 metabolic process	0.0058 (14/2405)	0.0023 (66/28228)	5.18655e-05	0.00326728	14	Zm00001eb406670/Zm00001eb159210/Zm00001eb405760/Zm00001eb159320/Zm00001eb328620/Zm00001eb190850/Zm00001eb406600/Zm00001eb045340/Zm00001eb159250/Zm00001eb021550/Zm00001eb196960/Zm00001eb164090	Zm00001eb159000/Zm00001eb358860
BP	GO:0051555	flavonol biosynthetic process	0.0175 (42/2405)	0.0124 (351/28228)	5.24789e-05	0.0032901	42	Zm00001eb289320/Zm00001eb292890/Zm00001eb156520/Zm00001eb417170/Zm00001eb337060/Zm00001eb072200/Zm00001eb426670/Zm00001eb146840/Zm00001eb321920/Zm00001eb247370/Zm00001eb111710/Zm00001eb105580/Zm00001eb076850/Zm00001eb430000/Zm00001eb250610/Zm00001eb130260/Zm00001eb328280/Zm00001eb417190/Zm00001eb122620/Zm00001eb257280/Zm00001eb072260/Zm00001eb221780/Zm00001eb379110/Zm00001eb360890/Zm00001eb348760…	Zm00001eb164750/Zm00001eb168290/Zm00001eb154000/Zm00001eb057770/Zm00001eb225050/Zm00001eb028610/Zm00001eb020950/Zm00001eb335060/Zm00001eb292850/Zm00001eb204620/Zm00001eb122630
BP	GO:0036101	leukotriene B4 catabolic process	0.0067 (16/2405)	0.0029 (83/28228)	5.37188e-05	0.0033518	16	Zm00001eb406670/Zm00001eb159210/Zm00001eb405760/Zm00001eb159320/Zm00001eb190850/Zm00001eb110040/Zm00001eb406600/Zm00001eb045340/Zm00001eb110050/Zm00001eb328620/Zm00001eb159250/Zm00001eb021550/Zm00001eb196960/Zm00001eb164090	Zm00001eb159000/Zm00001eb358860
BP	GO:1901957	regulation of cutin biosynthetic process	0.0108 (26/2405)	0.0063 (178/28228)	5.46962e-05	0.00339661	26	Zm00001eb289320/Zm00001eb417170/Zm00001eb156520/Zm00001eb072200/Zm00001eb426670/Zm00001eb321920/Zm00001eb247370/Zm00001eb111710/Zm00001eb216040/Zm00001eb430000/Zm00001eb130260/Zm00001eb328280/Zm00001eb138640/Zm00001eb234690/Zm00001eb417190/Zm00001eb257280/Zm00001eb072260/Zm00001eb221780/Zm00001eb379110/Zm00001eb348760/Zm00001eb130020/Zm00001eb395580/Zm00001eb015120/Zm00001eb045780	Zm00001eb028610/Zm00001eb335060
BP	GO:0009805	coumarin biosynthetic process	0.0141 (34/2405)	0.0093 (263/28228)	5.73218e-05	0.00354287	34	Zm00001eb067040/Zm00001eb292890/Zm00001eb214410/Zm00001eb247830/Zm00001eb283860/Zm00001eb100220/Zm00001eb058110/Zm00001eb370660/Zm00001eb008920/Zm00001eb314130/Zm00001eb368350/Zm00001eb043620/Zm00001eb058100/Zm00001eb219330/Zm00001eb017620/Zm00001eb199490/Zm00001eb152710/Zm00001eb214420	Zm00001eb368900/Zm00001eb351260/Zm00001eb138050/Zm00001eb234450/Zm00001eb164750/Zm00001eb168290/Zm00001eb418130/Zm00001eb043700/Zm00001eb385070/Zm00001eb222540/Zm00001eb193360/Zm00001eb222660/Zm00001eb418140/Zm00001eb292850/Zm00001eb117370/Zm00001eb078290
MF	GO:0015101	organic cation transmembrane transporter activity	0.0062 (15/2405)	0.0027 (75/28228)	5.84576e-05	0.0035793	15	Zm00001eb073590/Zm00001eb006660/Zm00001eb406990/Zm00001eb048890/Zm00001eb428630/Zm00001eb219790/Zm00001eb106010	Zm00001eb120240/Zm00001eb104660/Zm00001eb430270/Zm00001eb220730/Zm00001eb146460/Zm00001eb050840/Zm00001eb237110/Zm00001eb069630
MF	GO:0015489	putrescine transmembrane transporter activity	0.0062 (15/2405)	0.0027 (75/28228)	5.84576e-05	0.0035793	15	Zm00001eb073590/Zm00001eb006660/Zm00001eb406990/Zm00001eb048890/Zm00001eb428630/Zm00001eb219790/Zm00001eb106010	Zm00001eb222840/Zm00001eb104660/Zm00001eb430270/Zm00001eb220730/Zm00001eb146460/Zm00001eb050840/Zm00001eb237110/Zm00001eb069630
BP	GO:0006865	amino acid transport	0.0121 (29/2405)	0.0074 (210/28228)	5.98926e-05	0.00365011	29	Zm00001eb412940/Zm00001eb050950/Zm00001eb074030/Zm00001eb384620/Zm00001eb136330/Zm00001eb356010/Zm00001eb161250/Zm00001eb288800/Zm00001eb340650/Zm00001eb366300/Zm00001eb406990/Zm00001eb408380/Zm00001eb408350/Zm00001eb038730	Zm00001eb222840/Zm00001eb018870/Zm00001eb261490/Zm00001eb069630/Zm00001eb050840/Zm00001eb234980/Zm00001eb120240/Zm00001eb379310/Zm00001eb352400/Zm00001eb274890/Zm00001eb279030/Zm00001eb104660/Zm00001eb368680/Zm00001eb323000/Zm00001eb067590
BP	GO:0007596	blood coagulation	0.0133 (32/2405)	0.0086 (242/28228)	6.03928e-05	0.0036622	32	Zm00001eb406670/Zm00001eb159320/Zm00001eb021550/Zm00001eb196960/Zm00001eb110100/Zm00001eb164090/Zm00001eb286930/Zm00001eb405760/Zm00001eb328620/Zm00001eb333150/Zm00001eb286920/Zm00001eb159250/Zm00001eb195710/Zm00001eb328390/Zm00001eb190850/Zm00001eb406600/Zm00001eb110050/Zm00001eb268760/Zm00001eb402870/Zm00001eb423250/Zm00001eb159210/Zm00001eb110040/Zm00001eb045340/Zm00001eb168170	Zm00001eb056940/Zm00001eb387270/Zm00001eb358860/Zm00001eb099120/Zm00001eb185100/Zm00001eb159000/Zm00001eb273770/Zm00001eb179260
BP	GO:0050830	defense response to Gram-positive bacterium	0.0195 (47/2405)	0.0146 (411/28228)	6.06501e-05	0.0036622	47	Zm00001eb332460/Zm00001eb013380/Zm00001eb413630/Zm00001eb427180/Zm00001eb155710/Zm00001eb103500/Zm00001eb242750/Zm00001eb320870/Zm00001eb165210/Zm00001eb301380/Zm00001eb353710/Zm00001eb302250/Zm00001eb187040	Zm00001eb413180/Zm00001eb074190/Zm00001eb343870/Zm00001eb171660/Zm00001eb111990/Zm00001eb171580/Zm00001eb171630/Zm00001eb155050/Zm00001eb193160/Zm00001eb294140/Zm00001eb171560/Zm00001eb387270/Zm00001eb074200/Zm00001eb413250/Zm00001eb242480/Zm00001eb413210/Zm00001eb230270/Zm00001eb001590/Zm00001eb133240/Zm00001eb171640/Zm00001eb413260/Zm00001eb171530/Zm00001eb171510/Zm00001eb088410/Zm00001eb171540…
CC	GO:0005777	peroxisome	0.0890 (214/2405)	0.0935 (2638/28228)	6.24245e-05	0.00373504	214	Zm00001eb059030/Zm00001eb398890/Zm00001eb373760/Zm00001eb297860/Zm00001eb054960/Zm00001eb360800/Zm00001eb123670/Zm00001eb040450/Zm00001eb429270/Zm00001eb427180/Zm00001eb151060/Zm00001eb107190/Zm00001eb049040/Zm00001eb248460/Zm00001eb008920/Zm00001eb116470/Zm00001eb002380/Zm00001eb212360/Zm00001eb156190/Zm00001eb013520/Zm00001eb369900/Zm00001eb247580/Zm00001eb246720/Zm00001eb013080/Zm00001eb198490…	Zm00001eb151330/Zm00001eb121900/Zm00001eb087380/Zm00001eb119840/Zm00001eb011880/Zm00001eb217170/Zm00001eb119410/Zm00001eb038250/Zm00001eb059070/Zm00001eb371530/Zm00001eb225050/Zm00001eb018750/Zm00001eb062080/Zm00001eb007920/Zm00001eb104660/Zm00001eb009380/Zm00001eb167290/Zm00001eb260910/Zm00001eb011900/Zm00001eb124940/Zm00001eb208810/Zm00001eb185530/Zm00001eb213610/Zm00001eb154780/Zm00001eb395330…
MF	GO:0052869	arachidonate omega-hydroxylase activity	0.0067 (16/2405)	0.0030 (84/28228)	6.25158e-05	0.00373504	16	Zm00001eb406670/Zm00001eb159210/Zm00001eb405760/Zm00001eb159320/Zm00001eb190850/Zm00001eb110040/Zm00001eb406600/Zm00001eb045340/Zm00001eb110050/Zm00001eb328620/Zm00001eb159250/Zm00001eb021550/Zm00001eb196960/Zm00001eb164090	Zm00001eb159000/Zm00001eb358860
CC	GO:0140453	protein aggregate center	0.0079 (19/2405)	0.0039 (111/28228)	6.27115e-05	0.00373504	19	Zm00001eb110100/Zm00001eb328390/Zm00001eb040580/Zm00001eb213310	Zm00001eb395330/Zm00001eb397600/Zm00001eb395370/Zm00001eb121900/Zm00001eb337690/Zm00001eb315880/Zm00001eb118880/Zm00001eb418610/Zm00001eb351340/Zm00001eb034130/Zm00001eb368000/Zm00001eb293780/Zm00001eb148420/Zm00001eb283800/Zm00001eb395360
BP	GO:0010120	camalexin biosynthetic process	0.0166 (40/2405)	0.0118 (332/28228)	6.71629e-05	0.00394786	40	Zm00001eb206730/Zm00001eb218880/Zm00001eb359740/Zm00001eb296060/Zm00001eb376400/Zm00001eb159410/Zm00001eb212120/Zm00001eb195400/Zm00001eb294610/Zm00001eb142410/Zm00001eb395130/Zm00001eb197170/Zm00001eb052670/Zm00001eb201290/Zm00001eb290350/Zm00001eb368850/Zm00001eb170120/Zm00001eb149550/Zm00001eb093940/Zm00001eb188100/Zm00001eb415730/Zm00001eb277790/Zm00001eb093930/Zm00001eb149570/Zm00001eb399810…	Zm00001eb343870/Zm00001eb334160/Zm00001eb155050/Zm00001eb015630/Zm00001eb258400/Zm00001eb191780/Zm00001eb317890/Zm00001eb426640/Zm00001eb337270/Zm00001eb256230/Zm00001eb363940/Zm00001eb195770/Zm00001eb077580
BP	GO:0061045	negative regulation of wound healing	0.0029 (7/2405)	0.0006 (18/28228)	6.71886e-05	0.00394786	7	Zm00001eb067710/Zm00001eb081610/Zm00001eb423430/Zm00001eb247580/Zm00001eb144960/Zm00001eb333150/Zm00001eb144930
MF	GO:0009978	allene oxide synthase activity	0.0029 (7/2405)	0.0006 (18/28228)	6.71886e-05	0.00394786	7	Zm00001eb067710/Zm00001eb081610/Zm00001eb423430/Zm00001eb144960/Zm00001eb214000/Zm00001eb058640/Zm00001eb144930
BP	GO:0009962	regulation of flavonoid biosynthetic process	0.0112 (27/2405)	0.0068 (191/28228)	7.06945e-05	0.00413531	27	Zm00001eb146710/Zm00001eb032670/Zm00001eb366700/Zm00001eb246010/Zm00001eb212120/Zm00001eb357120/Zm00001eb197170/Zm00001eb142410/Zm00001eb155410/Zm00001eb201290/Zm00001eb215740/Zm00001eb055830/Zm00001eb415730/Zm00001eb399810/Zm00001eb374550	Zm00001eb334160/Zm00001eb015630/Zm00001eb258400/Zm00001eb359950/Zm00001eb191780/Zm00001eb317890/Zm00001eb426640/Zm00001eb313190/Zm00001eb157260/Zm00001eb363940/Zm00001eb195770/Zm00001eb077580
BP	GO:0010166	wax metabolic process	0.0121 (29/2405)	0.0075 (212/28228)	7.11955e-05	0.00414611	29	Zm00001eb288320/Zm00001eb193060/Zm00001eb441240/Zm00001eb430640/Zm00001eb038070/Zm00001eb100800/Zm00001eb369560/Zm00001eb153470/Zm00001eb255860/Zm00001eb318890/Zm00001eb073550/Zm00001eb139970/Zm00001eb429870/Zm00001eb249440/Zm00001eb146650/Zm00001eb250540/Zm00001eb257030/Zm00001eb103100/Zm00001eb145470/Zm00001eb432090/Zm00001eb318900/Zm00001eb037530/Zm00001eb037040/Zm00001eb348560/Zm00001eb250560…	Zm00001eb027780/Zm00001eb195920
BP	GO:1990961	xenobiotic detoxification by transmembrane export across the plasma membrane	0.0146 (35/2405)	0.0098 (277/28228)	7.1965e-05	0.00417238	35	Zm00001eb006660/Zm00001eb048890/Zm00001eb315790/Zm00001eb003170/Zm00001eb189000/Zm00001eb336810/Zm00001eb428630/Zm00001eb062900/Zm00001eb162070/Zm00001eb219790/Zm00001eb129790/Zm00001eb073590/Zm00001eb155860/Zm00001eb424060/Zm00001eb431930/Zm00001eb287980/Zm00001eb198490/Zm00001eb286950/Zm00001eb342670/Zm00001eb012880/Zm00001eb106010	Zm00001eb009990/Zm00001eb357960/Zm00001eb069630/Zm00001eb143700/Zm00001eb419500/Zm00001eb095010/Zm00001eb146460/Zm00001eb402410/Zm00001eb104660/Zm00001eb430270/Zm00001eb237110/Zm00001eb220730/Zm00001eb162880/Zm00001eb050840
BP	GO:0010114	response to red light	0.0362 (87/2405)	0.0322 (910/28228)	7.27366e-05	0.00419853	87	Zm00001eb032670/Zm00001eb067040/Zm00001eb214410/Zm00001eb301260/Zm00001eb212120/Zm00001eb142410/Zm00001eb295580/Zm00001eb370660/Zm00001eb314900/Zm00001eb284090/Zm00001eb004260/Zm00001eb066570/Zm00001eb246710/Zm00001eb403200/Zm00001eb112680/Zm00001eb283860/Zm00001eb056870/Zm00001eb353580/Zm00001eb047360/Zm00001eb186150/Zm00001eb055830/Zm00001eb391280/Zm00001eb017620/Zm00001eb117480/Zm00001eb144450…	Zm00001eb347190/Zm00001eb060950/Zm00001eb387270/Zm00001eb258400/Zm00001eb191780/Zm00001eb112080/Zm00001eb173280/Zm00001eb239620/Zm00001eb385070/Zm00001eb380990/Zm00001eb195770/Zm00001eb077580/Zm00001eb368900/Zm00001eb334160/Zm00001eb244380/Zm00001eb230270/Zm00001eb426640/Zm00001eb218680/Zm00001eb351260/Zm00001eb015630/Zm00001eb043700/Zm00001eb382070/Zm00001eb317890/Zm00001eb222660/Zm00001eb344140…
MF	GO:0140981	medium-chain fatty acid omega-hydroxylase activity	0.0058 (14/2405)	0.0024 (68/28228)	7.33432e-05	0.00421498	14	Zm00001eb406670/Zm00001eb159210/Zm00001eb405760/Zm00001eb159320/Zm00001eb328620/Zm00001eb190850/Zm00001eb406600/Zm00001eb110050/Zm00001eb110040/Zm00001eb159250/Zm00001eb196960/Zm00001eb164090	Zm00001eb159000/Zm00001eb358860
BP	GO:0098655	monoatomic cation transmembrane transport	0.0091 (22/2405)	0.0050 (141/28228)	7.38094e-05	0.00422325	22	Zm00001eb371430/Zm00001eb158420/Zm00001eb006660/Zm00001eb048890/Zm00001eb336810/Zm00001eb428630/Zm00001eb219790/Zm00001eb073590/Zm00001eb313570/Zm00001eb007650/Zm00001eb106010	Zm00001eb069630/Zm00001eb230060/Zm00001eb146460/Zm00001eb402410/Zm00001eb257400/Zm00001eb104660/Zm00001eb430270/Zm00001eb237110/Zm00001eb397320/Zm00001eb220730/Zm00001eb050840
BP	GO:1990170	stress response to cadmium ion	0.0104 (25/2405)	0.0061 (171/28228)	7.42697e-05	0.00423111	25	Zm00001eb206730/Zm00001eb218880/Zm00001eb359740/Zm00001eb376400/Zm00001eb159410/Zm00001eb395130/Zm00001eb129790/Zm00001eb155860/Zm00001eb052670/Zm00001eb290350/Zm00001eb368850/Zm00001eb424060/Zm00001eb149550/Zm00001eb431930/Zm00001eb093940/Zm00001eb188100/Zm00001eb342670/Zm00001eb088500/Zm00001eb310270/Zm00001eb149570	Zm00001eb143700/Zm00001eb337270/Zm00001eb256230/Zm00001eb025630/Zm00001eb162880
BP	GO:0080091	regulation of raffinose metabolic process	0.0108 (26/2405)	0.0064 (182/28228)	7.98888e-05	0.00450791	26	Zm00001eb289320/Zm00001eb417170/Zm00001eb156520/Zm00001eb072200/Zm00001eb426670/Zm00001eb321920/Zm00001eb247370/Zm00001eb111710/Zm00001eb216040/Zm00001eb430000/Zm00001eb130260/Zm00001eb328280/Zm00001eb138640/Zm00001eb234690/Zm00001eb417190/Zm00001eb257280/Zm00001eb072260/Zm00001eb221780/Zm00001eb379110/Zm00001eb348760/Zm00001eb130020/Zm00001eb395580/Zm00001eb015120/Zm00001eb045780	Zm00001eb028610/Zm00001eb335060
BP	GO:0015847	putrescine transport	0.0062 (15/2405)	0.0027 (77/28228)	8.03164e-05	0.00450791	15	Zm00001eb073590/Zm00001eb006660/Zm00001eb406990/Zm00001eb048890/Zm00001eb428630/Zm00001eb219790/Zm00001eb106010	Zm00001eb222840/Zm00001eb069630/Zm00001eb104660/Zm00001eb430270/Zm00001eb220730/Zm00001eb050840/Zm00001eb237110/Zm00001eb146460
MF	GO:0102627	parthenolide 3beta-hydroxylase activity	0.0079 (19/2405)	0.0040 (113/28228)	8.05045e-05	0.00450791	19	Zm00001eb100220/Zm00001eb058110/Zm00001eb314130/Zm00001eb058100/Zm00001eb219330/Zm00001eb017620/Zm00001eb238550/Zm00001eb214420	Zm00001eb368900/Zm00001eb351260/Zm00001eb138050/Zm00001eb234450/Zm00001eb043700/Zm00001eb385070/Zm00001eb222540/Zm00001eb222660/Zm00001eb117370/Zm00001eb078290/Zm00001eb311630
MF	GO:0102628	costunolide 3beta-hydroxylase activity	0.0079 (19/2405)	0.0040 (113/28228)	8.05045e-05	0.00450791	19	Zm00001eb100220/Zm00001eb058110/Zm00001eb314130/Zm00001eb058100/Zm00001eb219330/Zm00001eb017620/Zm00001eb238550/Zm00001eb214420	Zm00001eb368900/Zm00001eb351260/Zm00001eb138050/Zm00001eb234450/Zm00001eb043700/Zm00001eb385070/Zm00001eb222540/Zm00001eb222660/Zm00001eb117370/Zm00001eb078290/Zm00001eb311630
MF	GO:0061459	L-arginine transmembrane transporter activity	0.0075 (18/2405)	0.0037 (104/28228)	8.34982e-05	0.00461292	18	Zm00001eb073590/Zm00001eb006660/Zm00001eb406990/Zm00001eb048890/Zm00001eb428630/Zm00001eb219790/Zm00001eb106010	Zm00001eb222840/Zm00001eb069630/Zm00001eb234980/Zm00001eb120240/Zm00001eb104660/Zm00001eb430270/Zm00001eb220730/Zm00001eb050840/Zm00001eb368680/Zm00001eb237110/Zm00001eb146460
CC	GO:0098552	side of membrane	0.0229 (55/2405)	0.0181 (512/28228)	8.38758e-05	0.00461292	55	Zm00001eb225200/Zm00001eb189180/Zm00001eb200790/Zm00001eb253030/Zm00001eb181420/Zm00001eb317440/Zm00001eb203920/Zm00001eb035970/Zm00001eb316350/Zm00001eb020170/Zm00001eb231850/Zm00001eb411910/Zm00001eb327000/Zm00001eb021270/Zm00001eb301140/Zm00001eb149240/Zm00001eb117010/Zm00001eb193910/Zm00001eb053780/Zm00001eb213180/Zm00001eb060480/Zm00001eb054710/Zm00001eb307490/Zm00001eb298250/Zm00001eb307480…	Zm00001eb286760/Zm00001eb141500/Zm00001eb136650/Zm00001eb189450/Zm00001eb226470/Zm00001eb408530/Zm00001eb299370/Zm00001eb194370/Zm00001eb341580/Zm00001eb141540/Zm00001eb020340/Zm00001eb338850
MF	GO:0008391	arachidonate monooxygenase activity	0.0067 (16/2405)	0.0030 (86/28228)	8.39791e-05	0.00461292	16	Zm00001eb406670/Zm00001eb159210/Zm00001eb405760/Zm00001eb159320/Zm00001eb190850/Zm00001eb110040/Zm00001eb406600/Zm00001eb045340/Zm00001eb110050/Zm00001eb328620/Zm00001eb159250/Zm00001eb021550/Zm00001eb196960/Zm00001eb164090	Zm00001eb159000/Zm00001eb358860
MF	GO:0050051	leukotriene-B4 20-monooxygenase activity	0.0067 (16/2405)	0.0030 (86/28228)	8.39791e-05	0.00461292	16	Zm00001eb406670/Zm00001eb159210/Zm00001eb405760/Zm00001eb159320/Zm00001eb190850/Zm00001eb110040/Zm00001eb406600/Zm00001eb045340/Zm00001eb110050/Zm00001eb328620/Zm00001eb159250/Zm00001eb021550/Zm00001eb196960/Zm00001eb164090	Zm00001eb159000/Zm00001eb358860
BP	GO:1900457	regulation of brassinosteroid mediated signaling pathway	0.0121 (29/2405)	0.0076 (214/28228)	8.43828e-05	0.00461292	29	Zm00001eb206730/Zm00001eb428510/Zm00001eb218880/Zm00001eb359740/Zm00001eb376400/Zm00001eb159410/Zm00001eb402170/Zm00001eb407250/Zm00001eb195400/Zm00001eb395130/Zm00001eb010210/Zm00001eb243330/Zm00001eb052670/Zm00001eb290350/Zm00001eb368850/Zm00001eb252120/Zm00001eb082390/Zm00001eb243190/Zm00001eb149550/Zm00001eb093940/Zm00001eb188100/Zm00001eb093930/Zm00001eb149570/Zm00001eb310270	Zm00001eb072440/Zm00001eb022920/Zm00001eb337270/Zm00001eb256230/Zm00001eb428320
BP	GO:0009787	regulation of abscisic acid-activated signaling pathway	0.0262 (63/2405)	0.0216 (610/28228)	8.45633e-05	0.00461292	63	Zm00001eb043140/Zm00001eb289320/Zm00001eb065440/Zm00001eb206400/Zm00001eb156520/Zm00001eb417170/Zm00001eb337060/Zm00001eb323660/Zm00001eb072200/Zm00001eb426670/Zm00001eb321920/Zm00001eb247370/Zm00001eb111710/Zm00001eb013450/Zm00001eb076850/Zm00001eb430000/Zm00001eb382080/Zm00001eb407250/Zm00001eb130260/Zm00001eb328280/Zm00001eb234690/Zm00001eb010210/Zm00001eb243330/Zm00001eb417190/Zm00001eb122620…	Zm00001eb087380/Zm00001eb232000/Zm00001eb057770/Zm00001eb104300/Zm00001eb112080/Zm00001eb428070/Zm00001eb380500/Zm00001eb072440/Zm00001eb022920/Zm00001eb028610/Zm00001eb072870/Zm00001eb020950/Zm00001eb335060/Zm00001eb069530/Zm00001eb345750/Zm00001eb069400/Zm00001eb428320/Zm00001eb168010
MF	GO:0008392	arachidonate epoxygenase activity	0.0071 (17/2405)	0.0034 (95/28228)	8.48443e-05	0.00461292	17	Zm00001eb406670/Zm00001eb159210/Zm00001eb405760/Zm00001eb159320/Zm00001eb190850/Zm00001eb110040/Zm00001eb406600/Zm00001eb045340/Zm00001eb110050/Zm00001eb328620/Zm00001eb009730/Zm00001eb159250/Zm00001eb021550/Zm00001eb196960/Zm00001eb164090	Zm00001eb159000/Zm00001eb358860
BP	GO:0052545	callose localization	0.0154 (37/2405)	0.0107 (302/28228)	8.73354e-05	0.00472874	37	Zm00001eb043140/Zm00001eb289320/Zm00001eb156520/Zm00001eb252540/Zm00001eb426670/Zm00001eb201430/Zm00001eb321920/Zm00001eb216040/Zm00001eb430000/Zm00001eb382080/Zm00001eb130260/Zm00001eb328280/Zm00001eb138640/Zm00001eb352780/Zm00001eb323340/Zm00001eb123820/Zm00001eb248460/Zm00001eb257280/Zm00001eb124920/Zm00001eb072260/Zm00001eb221780/Zm00001eb379110/Zm00001eb348760/Zm00001eb323690/Zm00001eb323360…	Zm00001eb151330/Zm00001eb154780/Zm00001eb104300/Zm00001eb028010/Zm00001eb335510/Zm00001eb009380/Zm00001eb069530/Zm00001eb191110/Zm00001eb069400
BP	GO:0051559	phlobaphene biosynthetic process	0.0096 (23/2405)	0.0054 (153/28228)	9.20809e-05	0.00490462	23	Zm00001eb289320/Zm00001eb417170/Zm00001eb156520/Zm00001eb072200/Zm00001eb426670/Zm00001eb321920/Zm00001eb247370/Zm00001eb111710/Zm00001eb430000/Zm00001eb130260/Zm00001eb328280/Zm00001eb417190/Zm00001eb257280/Zm00001eb072260/Zm00001eb221780/Zm00001eb379110/Zm00001eb348760/Zm00001eb130020/Zm00001eb395580/Zm00001eb015120/Zm00001eb045780	Zm00001eb028610/Zm00001eb335060
BP	GO:0043477	pigment biosynthetic process involved in pigment accumulation	0.0096 (23/2405)	0.0054 (153/28228)	9.20809e-05	0.00490462	23	Zm00001eb289320/Zm00001eb417170/Zm00001eb156520/Zm00001eb072200/Zm00001eb426670/Zm00001eb321920/Zm00001eb247370/Zm00001eb111710/Zm00001eb430000/Zm00001eb130260/Zm00001eb328280/Zm00001eb417190/Zm00001eb257280/Zm00001eb072260/Zm00001eb221780/Zm00001eb379110/Zm00001eb348760/Zm00001eb130020/Zm00001eb395580/Zm00001eb015120/Zm00001eb045780	Zm00001eb028610/Zm00001eb335060
BP	GO:0009689	induction of phytoalexin biosynthetic process	0.0096 (23/2405)	0.0054 (153/28228)	9.20809e-05	0.00490462	23	Zm00001eb289320/Zm00001eb417170/Zm00001eb156520/Zm00001eb072200/Zm00001eb426670/Zm00001eb321920/Zm00001eb247370/Zm00001eb111710/Zm00001eb430000/Zm00001eb130260/Zm00001eb328280/Zm00001eb417190/Zm00001eb257280/Zm00001eb072260/Zm00001eb221780/Zm00001eb379110/Zm00001eb348760/Zm00001eb130020/Zm00001eb395580/Zm00001eb015120/Zm00001eb045780	Zm00001eb028610/Zm00001eb335060
BP	GO:0043480	pigment accumulation in tissues	0.0096 (23/2405)	0.0054 (153/28228)	9.20809e-05	0.00490462	23	Zm00001eb289320/Zm00001eb417170/Zm00001eb156520/Zm00001eb072200/Zm00001eb426670/Zm00001eb321920/Zm00001eb247370/Zm00001eb111710/Zm00001eb430000/Zm00001eb130260/Zm00001eb328280/Zm00001eb417190/Zm00001eb257280/Zm00001eb072260/Zm00001eb221780/Zm00001eb379110/Zm00001eb348760/Zm00001eb130020/Zm00001eb395580/Zm00001eb015120/Zm00001eb045780	Zm00001eb028610/Zm00001eb335060
BP	GO:0015804	neutral amino acid transport	0.0062 (15/2405)	0.0028 (78/28228)	9.37049e-05	0.00495087	15	Zm00001eb384620/Zm00001eb408350/Zm00001eb136330/Zm00001eb366300/Zm00001eb406990/Zm00001eb408380/Zm00001eb161250/Zm00001eb412940/Zm00001eb018270	Zm00001eb222840/Zm00001eb234980/Zm00001eb120240/Zm00001eb261490/Zm00001eb067590/Zm00001eb368680
BP	GO:2001302	lipoxin A4 metabolic process	0.0062 (15/2405)	0.0028 (78/28228)	9.37049e-05	0.00495087	15	Zm00001eb406670/Zm00001eb159210/Zm00001eb405760/Zm00001eb159320/Zm00001eb190850/Zm00001eb406600/Zm00001eb045340/Zm00001eb328620/Zm00001eb145100/Zm00001eb159250/Zm00001eb021550/Zm00001eb196960/Zm00001eb164090	Zm00001eb159000/Zm00001eb358860
BP	GO:0009094	L-phenylalanine biosynthetic process	0.0112 (27/2405)	0.0069 (195/28228)	0.000101088	0.00531953	27	Zm00001eb289320/Zm00001eb417170/Zm00001eb156520/Zm00001eb072200/Zm00001eb426670/Zm00001eb321920/Zm00001eb247370/Zm00001eb111710/Zm00001eb430000/Zm00001eb130260/Zm00001eb328280/Zm00001eb417190/Zm00001eb257280/Zm00001eb234080/Zm00001eb072260/Zm00001eb221780/Zm00001eb379110/Zm00001eb348760/Zm00001eb130020/Zm00001eb395580/Zm00001eb121190/Zm00001eb015120/Zm00001eb045780	Zm00001eb427810/Zm00001eb028610/Zm00001eb335060/Zm00001eb165890
MF	GO:0034875	caffeine oxidase activity	0.0054 (13/2405)	0.0022 (62/28228)	0.00010802	0.00566153	13	Zm00001eb159210/Zm00001eb159320/Zm00001eb328620/Zm00001eb190850/Zm00001eb406600/Zm00001eb110050/Zm00001eb110040/Zm00001eb009730/Zm00001eb060260/Zm00001eb159250/Zm00001eb164090	Zm00001eb021020/Zm00001eb358860
MF	GO:0120319	long-chain fatty acid omega-1 hydroxylase activity	0.0067 (16/2405)	0.0031 (88/28228)	0.000111642	0.00582807	16	Zm00001eb406670/Zm00001eb159210/Zm00001eb405760/Zm00001eb159320/Zm00001eb190850/Zm00001eb110040/Zm00001eb406600/Zm00001eb045340/Zm00001eb110050/Zm00001eb328620/Zm00001eb159250/Zm00001eb021550/Zm00001eb196960/Zm00001eb164090	Zm00001eb159000/Zm00001eb358860
BP	GO:0034059	response to anoxia	0.0154 (37/2405)	0.0108 (306/28228)	0.000114713	0.00594423	37	Zm00001eb288320/Zm00001eb193060/Zm00001eb441240/Zm00001eb430640/Zm00001eb038070/Zm00001eb100800/Zm00001eb265610/Zm00001eb369560/Zm00001eb153470/Zm00001eb255860/Zm00001eb318890/Zm00001eb073550/Zm00001eb269420/Zm00001eb139970/Zm00001eb429870/Zm00001eb249440/Zm00001eb146650/Zm00001eb250540/Zm00001eb167910/Zm00001eb257030/Zm00001eb103100/Zm00001eb318910/Zm00001eb145470/Zm00001eb432090/Zm00001eb318900…	Zm00001eb027780/Zm00001eb195920/Zm00001eb342850
MF	GO:0016829	lyase activity	0.0225 (54/2405)	0.0179 (506/28228)	0.000114774	0.00594423	54	Zm00001eb081610/Zm00001eb423430/Zm00001eb087570/Zm00001eb144960/Zm00001eb408720/Zm00001eb300640/Zm00001eb333900/Zm00001eb144930/Zm00001eb230410/Zm00001eb373120/Zm00001eb214000/Zm00001eb058640/Zm00001eb100220/Zm00001eb001340/Zm00001eb188360/Zm00001eb300620/Zm00001eb127750/Zm00001eb274870/Zm00001eb279190/Zm00001eb314130/Zm00001eb403920/Zm00001eb067710/Zm00001eb013520/Zm00001eb058100/Zm00001eb219330…	Zm00001eb368900/Zm00001eb077630/Zm00001eb138050/Zm00001eb234450/Zm00001eb043700/Zm00001eb409740/Zm00001eb112210/Zm00001eb385070/Zm00001eb222540/Zm00001eb405040/Zm00001eb063700/Zm00001eb222660/Zm00001eb021200/Zm00001eb319560/Zm00001eb345750/Zm00001eb077640/Zm00001eb117370/Zm00001eb016730/Zm00001eb078290/Zm00001eb311630
BP	GO:0034620	cellular response to unfolded protein	0.0083 (20/2405)	0.0045 (126/28228)	0.000120924	0.00623808	20	Zm00001eb040580/Zm00001eb213310/Zm00001eb353710	Zm00001eb395330/Zm00001eb283510/Zm00001eb397600/Zm00001eb395370/Zm00001eb121900/Zm00001eb337690/Zm00001eb215030/Zm00001eb060660/Zm00001eb118880/Zm00001eb351340/Zm00001eb242480/Zm00001eb368000/Zm00001eb400020/Zm00001eb148420/Zm00001eb283800/Zm00001eb395360/Zm00001eb384070
MF	GO:0015186	L-glutamine transmembrane transporter activity	0.0075 (18/2405)	0.0038 (107/28228)	0.000121925	0.00626504	18	Zm00001eb384620/Zm00001eb408350/Zm00001eb136330/Zm00001eb366300/Zm00001eb356010/Zm00001eb161250/Zm00001eb408380/Zm00001eb412940/Zm00001eb050950	Zm00001eb018870/Zm00001eb279030/Zm00001eb234980/Zm00001eb379310/Zm00001eb352400/Zm00001eb261490/Zm00001eb323000/Zm00001eb067590/Zm00001eb368680
BP	GO:0015827	tryptophan transport	0.0071 (17/2405)	0.0035 (98/28228)	0.000126425	0.00647091	17	Zm00001eb384620/Zm00001eb408350/Zm00001eb366300/Zm00001eb315790/Zm00001eb406990/Zm00001eb161250/Zm00001eb408380/Zm00001eb286950/Zm00001eb412940/Zm00001eb162070/Zm00001eb018270/Zm00001eb012880	Zm00001eb222840/Zm00001eb234980/Zm00001eb120240/Zm00001eb261490/Zm00001eb067590
BP	GO:0031347	regulation of defense response	0.0449 (108/2405)	0.0426 (1202/28228)	0.000128076	0.00648785	108	Zm00001eb059030/Zm00001eb032670/Zm00001eb054960/Zm00001eb100800/Zm00001eb254540/Zm00001eb218880/Zm00001eb316660/Zm00001eb374500/Zm00001eb040450/Zm00001eb120010/Zm00001eb301720/Zm00001eb429870/Zm00001eb146650/Zm00001eb212120/Zm00001eb142410/Zm00001eb267480/Zm00001eb395130/Zm00001eb318910/Zm00001eb048770/Zm00001eb314010/Zm00001eb037040/Zm00001eb093940/Zm00001eb005980/Zm00001eb430640/Zm00001eb126400…	Zm00001eb336020/Zm00001eb258400/Zm00001eb191780/Zm00001eb074200/Zm00001eb009380/Zm00001eb239170/Zm00001eb209330/Zm00001eb256230/Zm00001eb195770/Zm00001eb228140/Zm00001eb077580/Zm00001eb100820/Zm00001eb334160/Zm00001eb244380/Zm00001eb195920/Zm00001eb326880/Zm00001eb426640/Zm00001eb074190/Zm00001eb309030/Zm00001eb015630/Zm00001eb274700/Zm00001eb317890/Zm00001eb337270/Zm00001eb225970/Zm00001eb027780…
BP	GO:0042360	vitamin E metabolic process	0.0067 (16/2405)	0.0032 (89/28228)	0.000128242	0.00648785	16	Zm00001eb406670/Zm00001eb159210/Zm00001eb405760/Zm00001eb159320/Zm00001eb190850/Zm00001eb110040/Zm00001eb406600/Zm00001eb045340/Zm00001eb110050/Zm00001eb328620/Zm00001eb159250/Zm00001eb021550/Zm00001eb196960/Zm00001eb164090	Zm00001eb159000/Zm00001eb358860
BP	GO:0097267	omega-hydroxylase P450 pathway	0.0067 (16/2405)	0.0032 (89/28228)	0.000128242	0.00648785	16	Zm00001eb406670/Zm00001eb159210/Zm00001eb405760/Zm00001eb159320/Zm00001eb190850/Zm00001eb110040/Zm00001eb406600/Zm00001eb045340/Zm00001eb110050/Zm00001eb328620/Zm00001eb159250/Zm00001eb021550/Zm00001eb196960/Zm00001eb164090	Zm00001eb159000/Zm00001eb358860
BP	GO:1903338	regulation of cell wall organization or biogenesis	0.0104 (25/2405)	0.0063 (177/28228)	0.000130492	0.00657627	25	Zm00001eb289320/Zm00001eb417170/Zm00001eb156520/Zm00001eb072200/Zm00001eb426670/Zm00001eb159400/Zm00001eb321920/Zm00001eb247370/Zm00001eb111710/Zm00001eb430000/Zm00001eb130260/Zm00001eb328280/Zm00001eb234690/Zm00001eb417190/Zm00001eb257280/Zm00001eb072260/Zm00001eb221780/Zm00001eb379110/Zm00001eb348760/Zm00001eb130020/Zm00001eb395580/Zm00001eb015120/Zm00001eb045780	Zm00001eb028610/Zm00001eb335060
BP	GO:0010243	obsolete response to organonitrogen compound	0.0154 (37/2405)	0.0109 (308/28228)	0.00013112	0.00658261	37	Zm00001eb065440/Zm00001eb138690/Zm00001eb079000/Zm00001eb206610/Zm00001eb013380/Zm00001eb336810/Zm00001eb054680/Zm00001eb010910/Zm00001eb313570/Zm00001eb425420/Zm00001eb353710	Zm00001eb111990/Zm00001eb397600/Zm00001eb335970/Zm00001eb374320/Zm00001eb315880/Zm00001eb172450/Zm00001eb374310/Zm00001eb230060/Zm00001eb418610/Zm00001eb351340/Zm00001eb428070/Zm00001eb164120/Zm00001eb242480/Zm00001eb034130/Zm00001eb402410/Zm00001eb250940/Zm00001eb368000/Zm00001eb072870/Zm00001eb400020/Zm00001eb268320/Zm00001eb334420/Zm00001eb187450/Zm00001eb148420/Zm00001eb090320/Zm00001eb384070…
BP	GO:0008203	cholesterol metabolic process	0.0187 (45/2405)	0.0142 (401/28228)	0.000133293	0.00666615	45	Zm00001eb406670/Zm00001eb159320/Zm00001eb315790/Zm00001eb035780/Zm00001eb360800/Zm00001eb021550/Zm00001eb214410/Zm00001eb196960/Zm00001eb012880/Zm00001eb141570/Zm00001eb251860/Zm00001eb164090/Zm00001eb328620/Zm00001eb159250/Zm00001eb162070/Zm00001eb022670/Zm00001eb058110/Zm00001eb300620/Zm00001eb002510/Zm00001eb314900/Zm00001eb190850/Zm00001eb406600/Zm00001eb110050/Zm00001eb284090/Zm00001eb279190…	Zm00001eb358860/Zm00001eb112210/Zm00001eb261830/Zm00001eb140370/Zm00001eb004210/Zm00001eb307440/Zm00001eb120460/Zm00001eb124520/Zm00001eb311630
BP	GO:0048825	cotyledon development	0.0283 (68/2405)	0.0242 (683/28228)	0.000135833	0.0067674	68	Zm00001eb194640/Zm00001eb193060/Zm00001eb288320/Zm00001eb441240/Zm00001eb430640/Zm00001eb038070/Zm00001eb100800/Zm00001eb099640/Zm00001eb079000/Zm00001eb369560/Zm00001eb153470/Zm00001eb255860/Zm00001eb318890/Zm00001eb428830/Zm00001eb120010/Zm00001eb073550/Zm00001eb269420/Zm00001eb139970/Zm00001eb010910/Zm00001eb429870/Zm00001eb056580/Zm00001eb173060/Zm00001eb249440/Zm00001eb146650/Zm00001eb330990…	Zm00001eb007280/Zm00001eb357960/Zm00001eb128310/Zm00001eb093890/Zm00001eb027780/Zm00001eb195920/Zm00001eb419500/Zm00001eb084630/Zm00001eb340670/Zm00001eb154800/Zm00001eb012440/Zm00001eb075230/Zm00001eb176380/Zm00001eb016730/Zm00001eb342850
BP	GO:0048235	pollen sperm cell differentiation	0.0229 (55/2405)	0.0185 (522/28228)	0.000139034	0.00690062	55	Zm00001eb211760/Zm00001eb289320/Zm00001eb032670/Zm00001eb314020/Zm00001eb144450/Zm00001eb156520/Zm00001eb417170/Zm00001eb112680/Zm00001eb072200/Zm00001eb426670/Zm00001eb321920/Zm00001eb316660/Zm00001eb247370/Zm00001eb294620/Zm00001eb216040/Zm00001eb111710/Zm00001eb155710/Zm00001eb430000/Zm00001eb155730/Zm00001eb130260/Zm00001eb328280/Zm00001eb138640/Zm00001eb284350/Zm00001eb234690/Zm00001eb294610…	Zm00001eb074200/Zm00001eb244380/Zm00001eb372320/Zm00001eb028610/Zm00001eb110420/Zm00001eb167840/Zm00001eb221090/Zm00001eb404170/Zm00001eb294530/Zm00001eb100190/Zm00001eb343640/Zm00001eb227420/Zm00001eb335060/Zm00001eb078760
BP	GO:0036102	leukotriene B4 metabolic process	0.0058 (14/2405)	0.0026 (72/28228)	0.000140378	0.00693983	14	Zm00001eb406670/Zm00001eb159210/Zm00001eb159320/Zm00001eb328620/Zm00001eb190850/Zm00001eb406600/Zm00001eb110050/Zm00001eb110040/Zm00001eb045340/Zm00001eb145100/Zm00001eb159250/Zm00001eb021550/Zm00001eb164090	Zm00001eb358860
BP	GO:0046685	response to arsenic-containing substance	0.0133 (32/2405)	0.0090 (253/28228)	0.000140883	0.00693983	32	Zm00001eb360800/Zm00001eb254540/Zm00001eb071140/Zm00001eb336810/Zm00001eb284350/Zm00001eb129790/Zm00001eb155860/Zm00001eb313570/Zm00001eb424060/Zm00001eb431930/Zm00001eb342670	Zm00001eb395330/Zm00001eb395370/Zm00001eb121900/Zm00001eb337690/Zm00001eb011880/Zm00001eb095750/Zm00001eb397940/Zm00001eb143700/Zm00001eb207830/Zm00001eb371530/Zm00001eb402410/Zm00001eb257400/Zm00001eb010530/Zm00001eb379530/Zm00001eb239170/Zm00001eb257130/Zm00001eb011900/Zm00001eb395360/Zm00001eb124940/Zm00001eb162880/Zm00001eb208810
BP	GO:1903086	negative regulation of sinapate ester biosynthetic process	0.0104 (25/2405)	0.0063 (178/28228)	0.000142876	0.00700387	25	Zm00001eb289320/Zm00001eb417170/Zm00001eb156520/Zm00001eb072200/Zm00001eb426670/Zm00001eb321920/Zm00001eb247370/Zm00001eb111710/Zm00001eb216040/Zm00001eb430000/Zm00001eb130260/Zm00001eb328280/Zm00001eb138640/Zm00001eb417190/Zm00001eb257280/Zm00001eb072260/Zm00001eb221780/Zm00001eb379110/Zm00001eb348760/Zm00001eb130020/Zm00001eb395580/Zm00001eb015120/Zm00001eb045780	Zm00001eb028610/Zm00001eb335060
MF	GO:0030976	thiamine pyrophosphate binding	0.0042 (10/2405)	0.0014 (40/28228)	0.00014329	0.00700387	10	Zm00001eb013520/Zm00001eb041730/Zm00001eb287860	Zm00001eb050410/Zm00001eb130640/Zm00001eb154050/Zm00001eb245360/Zm00001eb117100/Zm00001eb302370/Zm00001eb085340
BP	GO:0006690	icosanoid metabolic process	0.0071 (17/2405)	0.0035 (99/28228)	0.000143787	0.00700387	17	Zm00001eb406670/Zm00001eb159210/Zm00001eb405760/Zm00001eb159320/Zm00001eb190850/Zm00001eb110040/Zm00001eb406600/Zm00001eb045340/Zm00001eb110050/Zm00001eb328620/Zm00001eb159250/Zm00001eb021550/Zm00001eb196960/Zm00001eb073480/Zm00001eb164090	Zm00001eb159000/Zm00001eb358860
BP	GO:0042119	neutrophil activation	0.0029 (7/2405)	0.0007 (20/28228)	0.000146349	0.00710228	7	Zm00001eb010910/Zm00001eb425420/Zm00001eb079000	Zm00001eb387270/Zm00001eb167840/Zm00001eb179260/Zm00001eb099120
MF	GO:0016702	oxidoreductase activity, acting on single donors with incorporation of molecular oxygen, incorporation of two atoms of oxygen	0.0037 (9/2405)	0.0012 (33/28228)	0.000149291	0.0072183	9	Zm00001eb067710/Zm00001eb081610/Zm00001eb423430/Zm00001eb144960/Zm00001eb300240/Zm00001eb117480/Zm00001eb144930	Zm00001eb268320/Zm00001eb218680
BP	GO:1900386	positive regulation of flavonol biosynthetic process	0.0096 (23/2405)	0.0056 (158/28228)	0.000151067	0.0072773	23	Zm00001eb289320/Zm00001eb417170/Zm00001eb156520/Zm00001eb072200/Zm00001eb426670/Zm00001eb321920/Zm00001eb247370/Zm00001eb111710/Zm00001eb430000/Zm00001eb130260/Zm00001eb328280/Zm00001eb417190/Zm00001eb257280/Zm00001eb072260/Zm00001eb221780/Zm00001eb379110/Zm00001eb348760/Zm00001eb130020/Zm00001eb395580/Zm00001eb015120/Zm00001eb045780	Zm00001eb028610/Zm00001eb335060
BP	GO:0042178	xenobiotic catabolic process	0.0150 (36/2405)	0.0106 (299/28228)	0.000153372	0.0073613	36	Zm00001eb159320/Zm00001eb206400/Zm00001eb119530/Zm00001eb291330/Zm00001eb337060/Zm00001eb146840/Zm00001eb164090/Zm00001eb420610/Zm00001eb336810/Zm00001eb088950/Zm00001eb105580/Zm00001eb328620/Zm00001eb145100/Zm00001eb159250/Zm00001eb141080/Zm00001eb190850/Zm00001eb406600/Zm00001eb110050/Zm00001eb418060/Zm00001eb096820/Zm00001eb159210/Zm00001eb110040/Zm00001eb360890/Zm00001eb009730/Zm00001eb012930…	Zm00001eb087380/Zm00001eb154000/Zm00001eb380880/Zm00001eb358860/Zm00001eb402410/Zm00001eb020950/Zm00001eb204620
BP	GO:0045926	negative regulation of growth	0.0279 (67/2405)	0.0239 (674/28228)	0.000158509	0.0075801	67	Zm00001eb211760/Zm00001eb025690/Zm00001eb289320/Zm00001eb081610/Zm00001eb423430/Zm00001eb328860/Zm00001eb144960/Zm00001eb395060/Zm00001eb225230/Zm00001eb156520/Zm00001eb417170/Zm00001eb072200/Zm00001eb109910/Zm00001eb426670/Zm00001eb321920/Zm00001eb144930/Zm00001eb362180/Zm00001eb280790/Zm00001eb247370/Zm00001eb284020/Zm00001eb216040/Zm00001eb111710/Zm00001eb354680/Zm00001eb430000/Zm00001eb332990…	Zm00001eb004200/Zm00001eb282410/Zm00001eb260610/Zm00001eb421700/Zm00001eb154000/Zm00001eb058250/Zm00001eb028610/Zm00001eb020950/Zm00001eb335060/Zm00001eb076170/Zm00001eb354690/Zm00001eb122630/Zm00001eb400990/Zm00001eb330540
MF	GO:0018685	alkane 1-monooxygenase activity	0.0071 (17/2405)	0.0035 (100/28228)	0.000163198	0.00777592	17	Zm00001eb406670/Zm00001eb159210/Zm00001eb405760/Zm00001eb159320/Zm00001eb190850/Zm00001eb110040/Zm00001eb406600/Zm00001eb045340/Zm00001eb110050/Zm00001eb328620/Zm00001eb159250/Zm00001eb021550/Zm00001eb196960/Zm00001eb073480/Zm00001eb164090	Zm00001eb159000/Zm00001eb358860
BP	GO:0010224	response to UV-B	0.0607 (146/2405)	0.0612 (1728/28228)	0.000168753	0.00801151	146	Zm00001eb059030/Zm00001eb289320/Zm00001eb054960/Zm00001eb100800/Zm00001eb067040/Zm00001eb417170/Zm00001eb146840/Zm00001eb247370/Zm00001eb374500/Zm00001eb139970/Zm00001eb301260/Zm00001eb429870/Zm00001eb346080/Zm00001eb146650/Zm00001eb212120/Zm00001eb130260/Zm00001eb286960/Zm00001eb142410/Zm00001eb267480/Zm00001eb370660/Zm00001eb314900/Zm00001eb318910/Zm00001eb257280/Zm00001eb284090/Zm00001eb389190…	Zm00001eb303570/Zm00001eb336020/Zm00001eb087380/Zm00001eb032580/Zm00001eb418130/Zm00001eb258400/Zm00001eb191780/Zm00001eb164410/Zm00001eb380990/Zm00001eb068400/Zm00001eb209330/Zm00001eb345750/Zm00001eb032600/Zm00001eb195770/Zm00001eb228140/Zm00001eb077580/Zm00001eb334160/Zm00001eb326880/Zm00001eb028610/Zm00001eb426640/Zm00001eb020950/Zm00001eb335060/Zm00001eb418140/Zm00001eb122630/Zm00001eb057770…
BP	GO:0009892	negative regulation of metabolic process	0.0104 (25/2405)	0.0064 (180/28228)	0.000170823	0.00808049	25	Zm00001eb289320/Zm00001eb417170/Zm00001eb156520/Zm00001eb072200/Zm00001eb426670/Zm00001eb321920/Zm00001eb247370/Zm00001eb111710/Zm00001eb430000/Zm00001eb130260/Zm00001eb328280/Zm00001eb138640/Zm00001eb234690/Zm00001eb417190/Zm00001eb257280/Zm00001eb072260/Zm00001eb221780/Zm00001eb379110/Zm00001eb348760/Zm00001eb130020/Zm00001eb395580/Zm00001eb015120/Zm00001eb045780	Zm00001eb028610/Zm00001eb335060
BP	GO:0006723	cuticle hydrocarbon biosynthetic process	0.0129 (31/2405)	0.0087 (245/28228)	0.000176321	0.00831054	31	Zm00001eb362640/Zm00001eb289320/Zm00001eb417170/Zm00001eb156520/Zm00001eb072200/Zm00001eb426670/Zm00001eb321920/Zm00001eb247370/Zm00001eb111710/Zm00001eb216040/Zm00001eb430000/Zm00001eb130260/Zm00001eb328280/Zm00001eb138640/Zm00001eb234690/Zm00001eb417190/Zm00001eb379240/Zm00001eb126140/Zm00001eb257280/Zm00001eb072260/Zm00001eb221780/Zm00001eb379110/Zm00001eb348760/Zm00001eb130020/Zm00001eb395580…	Zm00001eb154050/Zm00001eb028610/Zm00001eb335060/Zm00001eb075230
BP	GO:0048640	negative regulation of developmental growth	0.0096 (23/2405)	0.0057 (160/28228)	0.000182769	0.00855296	23	Zm00001eb289320/Zm00001eb417170/Zm00001eb156520/Zm00001eb072200/Zm00001eb426670/Zm00001eb321920/Zm00001eb247370/Zm00001eb111710/Zm00001eb430000/Zm00001eb130260/Zm00001eb328280/Zm00001eb417190/Zm00001eb257280/Zm00001eb072260/Zm00001eb221780/Zm00001eb379110/Zm00001eb348760/Zm00001eb130020/Zm00001eb395580/Zm00001eb015120/Zm00001eb045780	Zm00001eb028610/Zm00001eb335060
MF	GO:0009044	xylan 1,4-beta-xylosidase activity	0.0096 (23/2405)	0.0057 (160/28228)	0.000182769	0.00855296	23	Zm00001eb328860/Zm00001eb395060/Zm00001eb225230/Zm00001eb109910/Zm00001eb280790/Zm00001eb118090/Zm00001eb043100/Zm00001eb128330/Zm00001eb076190/Zm00001eb333290/Zm00001eb330530/Zm00001eb095550/Zm00001eb129910/Zm00001eb017930	Zm00001eb004200/Zm00001eb282410/Zm00001eb260610/Zm00001eb111760/Zm00001eb058250/Zm00001eb163530/Zm00001eb076170/Zm00001eb354690/Zm00001eb330540
BP	GO:0019439	obsolete aromatic compound catabolic process	0.0104 (25/2405)	0.0064 (181/28228)	0.000186537	0.00869676	25	Zm00001eb362640/Zm00001eb102970/Zm00001eb408720/Zm00001eb119530/Zm00001eb403180/Zm00001eb145100/Zm00001eb112950/Zm00001eb115840/Zm00001eb188360/Zm00001eb300620/Zm00001eb379240/Zm00001eb127750/Zm00001eb096820/Zm00001eb046870/Zm00001eb211290/Zm00001eb282340/Zm00001eb060260	Zm00001eb218390/Zm00001eb091200/Zm00001eb119410/Zm00001eb112210/Zm00001eb140370/Zm00001eb021020/Zm00001eb352760/Zm00001eb408260
BP	GO:0001822	kidney development	0.0249 (60/2405)	0.0209 (590/28228)	0.00018717	0.00869676	60	Zm00001eb406670/Zm00001eb159320/Zm00001eb168590/Zm00001eb297860/Zm00001eb037360/Zm00001eb425020/Zm00001eb196960/Zm00001eb277100/Zm00001eb159400/Zm00001eb362180/Zm00001eb031270/Zm00001eb164090/Zm00001eb405760/Zm00001eb286930/Zm00001eb023820/Zm00001eb328620/Zm00001eb112950/Zm00001eb159250/Zm00001eb007810/Zm00001eb001340/Zm00001eb258470/Zm00001eb002510/Zm00001eb314900/Zm00001eb190850/Zm00001eb406600…	Zm00001eb417480/Zm00001eb324290/Zm00001eb280680/Zm00001eb136650/Zm00001eb397600/Zm00001eb193160/Zm00001eb164570/Zm00001eb358860/Zm00001eb091200/Zm00001eb351340/Zm00001eb319850/Zm00001eb099120/Zm00001eb432020/Zm00001eb218330/Zm00001eb159000/Zm00001eb343950/Zm00001eb380260/Zm00001eb368000/Zm00001eb378520/Zm00001eb400020/Zm00001eb148420/Zm00001eb283800/Zm00001eb277550/Zm00001eb179260/Zm00001eb408260
BP	GO:0019632	shikimate metabolic process	0.0100 (24/2405)	0.0061 (171/28228)	0.00019426	0.00899432	24	Zm00001eb289320/Zm00001eb417170/Zm00001eb156520/Zm00001eb072200/Zm00001eb426670/Zm00001eb321920/Zm00001eb247370/Zm00001eb111710/Zm00001eb430000/Zm00001eb130260/Zm00001eb328280/Zm00001eb234690/Zm00001eb417190/Zm00001eb257280/Zm00001eb072260/Zm00001eb221780/Zm00001eb379110/Zm00001eb348760/Zm00001eb130020/Zm00001eb395580/Zm00001eb015120/Zm00001eb045780	Zm00001eb028610/Zm00001eb335060
CC	GO:0016323	basolateral plasma membrane	0.0295 (71/2405)	0.0259 (730/28228)	0.000196809	0.00908026	71	Zm00001eb371430/Zm00001eb158420/Zm00001eb006660/Zm00001eb157460/Zm00001eb141360/Zm00001eb048890/Zm00001eb012360/Zm00001eb037360/Zm00001eb254540/Zm00001eb206610/Zm00001eb017760/Zm00001eb411020/Zm00001eb286930/Zm00001eb336810/Zm00001eb428630/Zm00001eb286920/Zm00001eb155730/Zm00001eb021270/Zm00001eb112950/Zm00001eb195710/Zm00001eb219790/Zm00001eb284350/Zm00001eb004550/Zm00001eb073590/Zm00001eb406990…	Zm00001eb222840/Zm00001eb074190/Zm00001eb397600/Zm00001eb069630/Zm00001eb193160/Zm00001eb315880/Zm00001eb321430/Zm00001eb374310/Zm00001eb386890/Zm00001eb418610/Zm00001eb120240/Zm00001eb351340/Zm00001eb234980/Zm00001eb230060/Zm00001eb099120/Zm00001eb095010/Zm00001eb218330/Zm00001eb035840/Zm00001eb034130/Zm00001eb146460/Zm00001eb402410/Zm00001eb368000/Zm00001eb028490/Zm00001eb104660/Zm00001eb378520…
BP	GO:1990019	protein storage vacuole organization	0.0112 (27/2405)	0.0072 (203/28228)	0.000198924	0.00914561	27	Zm00001eb289320/Zm00001eb417170/Zm00001eb156520/Zm00001eb072200/Zm00001eb426670/Zm00001eb321920/Zm00001eb247370/Zm00001eb111710/Zm00001eb216040/Zm00001eb430000/Zm00001eb130260/Zm00001eb328280/Zm00001eb138640/Zm00001eb234690/Zm00001eb417190/Zm00001eb257280/Zm00001eb072260/Zm00001eb221780/Zm00001eb379110/Zm00001eb348760/Zm00001eb130020/Zm00001eb395580/Zm00001eb015120/Zm00001eb045780	Zm00001eb028610/Zm00001eb345400/Zm00001eb335060
BP	GO:1905255	regulation of RNA binding transcription factor activity	0.0096 (23/2405)	0.0057 (161/28228)	0.000200723	0.00919606	23	Zm00001eb289320/Zm00001eb417170/Zm00001eb156520/Zm00001eb072200/Zm00001eb426670/Zm00001eb321920/Zm00001eb247370/Zm00001eb111710/Zm00001eb430000/Zm00001eb130260/Zm00001eb328280/Zm00001eb417190/Zm00001eb257280/Zm00001eb072260/Zm00001eb221780/Zm00001eb379110/Zm00001eb348760/Zm00001eb130020/Zm00001eb395580/Zm00001eb015120/Zm00001eb045780	Zm00001eb028610/Zm00001eb335060
BP	GO:0009821	alkaloid biosynthetic process	0.0125 (30/2405)	0.0084 (236/28228)	0.000204911	0.00935523	30	Zm00001eb146710/Zm00001eb227640/Zm00001eb366700/Zm00001eb292890/Zm00001eb360800/Zm00001eb312080/Zm00001eb251860/Zm00001eb400300/Zm00001eb376590/Zm00001eb314900/Zm00001eb426520/Zm00001eb284090/Zm00001eb144630/Zm00001eb009730/Zm00001eb133810/Zm00001eb318150/Zm00001eb374550	Zm00001eb234730/Zm00001eb070860/Zm00001eb149960/Zm00001eb180060/Zm00001eb164750/Zm00001eb038890/Zm00001eb168290/Zm00001eb384900/Zm00001eb008530/Zm00001eb260700/Zm00001eb313190/Zm00001eb292850/Zm00001eb264250
MF	GO:0102033	long-chain fatty acid omega-hydroxylase activity	0.0071 (17/2405)	0.0036 (102/28228)	0.00020898	0.00950788	17	Zm00001eb406670/Zm00001eb159210/Zm00001eb405760/Zm00001eb159320/Zm00001eb190850/Zm00001eb110040/Zm00001eb406600/Zm00001eb045340/Zm00001eb110050/Zm00001eb328620/Zm00001eb159250/Zm00001eb021550/Zm00001eb196960/Zm00001eb073480/Zm00001eb164090	Zm00001eb159000/Zm00001eb358860
BP	GO:0010540	basipetal auxin transport	0.0154 (37/2405)	0.0112 (316/28228)	0.000219999	0.00991316	37	Zm00001eb194640/Zm00001eb015210/Zm00001eb099640/Zm00001eb079000/Zm00001eb003170/Zm00001eb189000/Zm00001eb231850/Zm00001eb010910/Zm00001eb056580/Zm00001eb062900/Zm00001eb129790/Zm00001eb066500/Zm00001eb155860/Zm00001eb041140/Zm00001eb163460/Zm00001eb050990/Zm00001eb150590/Zm00001eb424060/Zm00001eb310680/Zm00001eb431930/Zm00001eb287980/Zm00001eb425420/Zm00001eb082170/Zm00001eb342670/Zm00001eb389260	Zm00001eb009990/Zm00001eb007280/Zm00001eb093890/Zm00001eb374320/Zm00001eb143700/Zm00001eb152000/Zm00001eb129050/Zm00001eb196170/Zm00001eb292760/Zm00001eb291260/Zm00001eb162880/Zm00001eb195230
MF	GO:0015175	neutral L-amino acid transmembrane transporter activity	0.0058 (14/2405)	0.0027 (75/28228)	0.000220614	0.00991316	14	Zm00001eb384620/Zm00001eb408350/Zm00001eb136330/Zm00001eb406990/Zm00001eb408380/Zm00001eb366300/Zm00001eb161250/Zm00001eb412940	Zm00001eb222840/Zm00001eb234980/Zm00001eb120240/Zm00001eb261490/Zm00001eb067590/Zm00001eb368680
CC	GO:0005615	extracellular space	0.0707 (170/2405)	0.0734 (2073/28228)	0.000220701	0.00991316	170	Zm00001eb112750/Zm00001eb297860/Zm00001eb196960/Zm00001eb123670/Zm00001eb405760/Zm00001eb286930/Zm00001eb427180/Zm00001eb159250/Zm00001eb286960/Zm00001eb256960/Zm00001eb300650/Zm00001eb049040/Zm00001eb212360/Zm00001eb369900/Zm00001eb320870/Zm00001eb168170/Zm00001eb302250/Zm00001eb384600/Zm00001eb103410/Zm00001eb406670/Zm00001eb081610/Zm00001eb076810/Zm00001eb158340/Zm00001eb026640/Zm00001eb017760…	Zm00001eb150950/Zm00001eb074120/Zm00001eb158300/Zm00001eb119840/Zm00001eb032580/Zm00001eb376530/Zm00001eb118880/Zm00001eb008880/Zm00001eb189450/Zm00001eb193100/Zm00001eb225050/Zm00001eb018750/Zm00001eb299370/Zm00001eb164410/Zm00001eb265890/Zm00001eb345400/Zm00001eb068400/Zm00001eb167290/Zm00001eb148420/Zm00001eb211410/Zm00001eb090320/Zm00001eb179260/Zm00001eb032600/Zm00001eb096980/Zm00001eb388030…
BP	GO:0098712	L-glutamate import across plasma membrane	0.0075 (18/2405)	0.0040 (112/28228)	0.000220914	0.00991316	18	Zm00001eb384620/Zm00001eb408350/Zm00001eb366300/Zm00001eb356010/Zm00001eb406990/Zm00001eb161250/Zm00001eb408380/Zm00001eb412940/Zm00001eb050950/Zm00001eb074030	Zm00001eb018870/Zm00001eb222840/Zm00001eb279030/Zm00001eb120240/Zm00001eb352400/Zm00001eb261490/Zm00001eb323000/Zm00001eb067590
note: These ontology terms were determined under the threshold p-value <= 0.01 and p-adjust <=0.01

## Sheet: Table S5
Table S5. Top GO terms for DEGs of OE compared to WT under 100 mM NaCl treatment.
ONTOLOGY	ID	Description	GeneRatio	BgRatio	pValue	pAdjust	Count	upGeneID	downGeneID
BP	GO:0006952	defense response	0.2623 (181/690)	0.2063 (5823/28228)	2.42406e-17	1.78896e-13	181	Zm00001eb011930/Zm00001eb150950/Zm00001eb334680/Zm00001eb220390/Zm00001eb212930/Zm00001eb272090/Zm00001eb165130/Zm00001eb260610/Zm00001eb058060/Zm00001eb337550/Zm00001eb145570/Zm00001eb149240/Zm00001eb002790/Zm00001eb385070/Zm00001eb151980/Zm00001eb164410/Zm00001eb174070/Zm00001eb323400/Zm00001eb298220/Zm00001eb058050/Zm00001eb089740/Zm00001eb164940/Zm00001eb346860/Zm00001eb121190/Zm00001eb376570…	Zm00001eb324070/Zm00001eb100800/Zm00001eb284130/Zm00001eb375440/Zm00001eb298190/Zm00001eb103540/Zm00001eb376130/Zm00001eb217170/Zm00001eb376590/Zm00001eb073550/Zm00001eb164470/Zm00001eb336550/Zm00001eb395130/Zm00001eb049040/Zm00001eb383860/Zm00001eb071250/Zm00001eb064230/Zm00001eb057820/Zm00001eb111590/Zm00001eb250560/Zm00001eb384070/Zm00001eb330730/Zm00001eb204660/Zm00001eb125030/Zm00001eb326060…
BP	GO:0050832	defense response to fungus	0.2116 (146/690)	0.1656 (4674/28228)	1.05974e-13	3.91044e-10	146	Zm00001eb107800/Zm00001eb334680/Zm00001eb220390/Zm00001eb272090/Zm00001eb260610/Zm00001eb198860/Zm00001eb058060/Zm00001eb299960/Zm00001eb002790/Zm00001eb385070/Zm00001eb164410/Zm00001eb323400/Zm00001eb298220/Zm00001eb058050/Zm00001eb089740/Zm00001eb398370/Zm00001eb164940/Zm00001eb346860/Zm00001eb376570/Zm00001eb032600/Zm00001eb167720/Zm00001eb298620/Zm00001eb334160/Zm00001eb357960/Zm00001eb113920…	Zm00001eb324070/Zm00001eb100800/Zm00001eb375440/Zm00001eb331410/Zm00001eb415720/Zm00001eb103540/Zm00001eb376130/Zm00001eb217170/Zm00001eb073550/Zm00001eb395130/Zm00001eb049040/Zm00001eb383860/Zm00001eb064230/Zm00001eb057820/Zm00001eb250560/Zm00001eb384070/Zm00001eb204660/Zm00001eb012850/Zm00001eb389680/Zm00001eb243200/Zm00001eb269420/Zm00001eb250540/Zm00001eb404280/Zm00001eb260420/Zm00001eb360810…
BP	GO:0009751	response to salicylic acid	0.1246 (86/690)	0.0829 (2339/28228)	1.79178e-11	4.40779e-08	86	Zm00001eb334680/Zm00001eb220390/Zm00001eb337550/Zm00001eb002790/Zm00001eb164410/Zm00001eb174070/Zm00001eb164940/Zm00001eb376570/Zm00001eb032600/Zm00001eb227640/Zm00001eb334160/Zm00001eb357960/Zm00001eb180060/Zm00001eb407700/Zm00001eb197300/Zm00001eb356840/Zm00001eb322880/Zm00001eb268320/Zm00001eb341580/Zm00001eb021600/Zm00001eb126690/Zm00001eb155160/Zm00001eb162210/Zm00001eb032560/Zm00001eb222660…	Zm00001eb100800/Zm00001eb298190/Zm00001eb375440/Zm00001eb376130/Zm00001eb217170/Zm00001eb376590/Zm00001eb073550/Zm00001eb395130/Zm00001eb049040/Zm00001eb071250/Zm00001eb064230/Zm00001eb057820/Zm00001eb250560/Zm00001eb097050/Zm00001eb204660/Zm00001eb289290/Zm00001eb369970/Zm00001eb269420/Zm00001eb250540/Zm00001eb260420/Zm00001eb290350/Zm00001eb077290/Zm00001eb077310/Zm00001eb295860/Zm00001eb318600…
CC	GO:0048046	apoplast	0.1159 (80/690)	0.0762 (2150/28228)	5.87644e-11	1.0842e-07	80	Zm00001eb150950/Zm00001eb214880/Zm00001eb272090/Zm00001eb165130/Zm00001eb260610/Zm00001eb299960/Zm00001eb149240/Zm00001eb002790/Zm00001eb402410/Zm00001eb164410/Zm00001eb323400/Zm00001eb298220/Zm00001eb341220/Zm00001eb346860/Zm00001eb121190/Zm00001eb376570/Zm00001eb032600/Zm00001eb268650/Zm00001eb298620/Zm00001eb165090/Zm00001eb105870/Zm00001eb142480/Zm00001eb113920/Zm00001eb421950/Zm00001eb070280…	Zm00001eb415720/Zm00001eb376130/Zm00001eb343680/Zm00001eb049040/Zm00001eb231470/Zm00001eb383860/Zm00001eb341630/Zm00001eb064230/Zm00001eb318600/Zm00001eb074290/Zm00001eb340430/Zm00001eb405770/Zm00001eb169440/Zm00001eb331820/Zm00001eb348950/Zm00001eb291060/Zm00001eb278980/Zm00001eb050270/Zm00001eb023570/Zm00001eb430720/Zm00001eb065120/Zm00001eb185220/Zm00001eb106310
CC	GO:0009506	plasmodesma	0.2667 (184/690)	0.2481 (7004/28228)	1.36201e-10	2.01032e-07	184	Zm00001eb150950/Zm00001eb107800/Zm00001eb334680/Zm00001eb212930/Zm00001eb214880/Zm00001eb260610/Zm00001eb198860/Zm00001eb155940/Zm00001eb242690/Zm00001eb145570/Zm00001eb149240/Zm00001eb309330/Zm00001eb002790/Zm00001eb385070/Zm00001eb402410/Zm00001eb151980/Zm00001eb164410/Zm00001eb323400/Zm00001eb298220/Zm00001eb341220/Zm00001eb089740/Zm00001eb321820/Zm00001eb164940/Zm00001eb200570/Zm00001eb295830…	Zm00001eb324070/Zm00001eb298190/Zm00001eb375440/Zm00001eb415720/Zm00001eb294390/Zm00001eb103540/Zm00001eb376130/Zm00001eb217170/Zm00001eb086700/Zm00001eb343680/Zm00001eb104020/Zm00001eb379490/Zm00001eb049040/Zm00001eb231470/Zm00001eb383860/Zm00001eb131630/Zm00001eb341630/Zm00001eb064230/Zm00001eb405330/Zm00001eb097050/Zm00001eb204660/Zm00001eb418460/Zm00001eb289290/Zm00001eb012850/Zm00001eb389680…
BP	GO:0009627	systemic acquired resistance	0.0565 (39/690)	0.0255 (720/28228)	4.09167e-10	5.03275e-07	39	Zm00001eb286760/Zm00001eb167720/Zm00001eb214880/Zm00001eb272090/Zm00001eb141500/Zm00001eb208980/Zm00001eb032600/Zm00001eb357960/Zm00001eb419500/Zm00001eb167710/Zm00001eb164410/Zm00001eb323400/Zm00001eb322880/Zm00001eb032560/Zm00001eb268320/Zm00001eb341580/Zm00001eb277860/Zm00001eb214870/Zm00001eb346860/Zm00001eb376570/Zm00001eb167690/Zm00001eb384660	Zm00001eb278090/Zm00001eb352530/Zm00001eb342270/Zm00001eb087920/Zm00001eb376130/Zm00001eb023570/Zm00001eb368640/Zm00001eb434550/Zm00001eb395130/Zm00001eb278980/Zm00001eb049040/Zm00001eb290350/Zm00001eb430720/Zm00001eb064230/Zm00001eb057820/Zm00001eb065120/Zm00001eb106310
BP	GO:0009753	response to jasmonic acid	0.1333 (92/690)	0.0982 (2772/28228)	7.07031e-10	7.45413e-07	92	Zm00001eb150950/Zm00001eb220390/Zm00001eb212930/Zm00001eb165130/Zm00001eb058060/Zm00001eb149240/Zm00001eb385070/Zm00001eb164410/Zm00001eb174070/Zm00001eb058050/Zm00001eb089740/Zm00001eb200570/Zm00001eb121190/Zm00001eb376570/Zm00001eb032600/Zm00001eb227640/Zm00001eb298620/Zm00001eb334160/Zm00001eb165090/Zm00001eb357960/Zm00001eb180060/Zm00001eb113920/Zm00001eb014500/Zm00001eb356840/Zm00001eb322880…	Zm00001eb324070/Zm00001eb100800/Zm00001eb284130/Zm00001eb415720/Zm00001eb294390/Zm00001eb376130/Zm00001eb376590/Zm00001eb073550/Zm00001eb395130/Zm00001eb314900/Zm00001eb049040/Zm00001eb071250/Zm00001eb064230/Zm00001eb057820/Zm00001eb250560/Zm00001eb204660/Zm00001eb289290/Zm00001eb269420/Zm00001eb283120/Zm00001eb250540/Zm00001eb360810/Zm00001eb290350/Zm00001eb055830/Zm00001eb074290/Zm00001eb169440…
CC	GO:0099503	secretory vesicle	0.0986 (68/690)	0.0655 (1850/28228)	3.31099e-09	3.05439e-06	68	Zm00001eb150950/Zm00001eb053340/Zm00001eb286760/Zm00001eb167720/Zm00001eb294210/Zm00001eb096980/Zm00001eb272090/Zm00001eb206420/Zm00001eb141500/Zm00001eb260610/Zm00001eb242690/Zm00001eb195210/Zm00001eb280790/Zm00001eb138290/Zm00001eb167710/Zm00001eb164410/Zm00001eb423780/Zm00001eb323400/Zm00001eb068210/Zm00001eb298220/Zm00001eb222560/Zm00001eb032560/Zm00001eb341580/Zm00001eb089740/Zm00001eb256970…	Zm00001eb016920/Zm00001eb077330/Zm00001eb012850/Zm00001eb389680/Zm00001eb169440/Zm00001eb415720/Zm00001eb340430/Zm00001eb087920/Zm00001eb103540/Zm00001eb376130/Zm00001eb331820/Zm00001eb023570/Zm00001eb348950/Zm00001eb265200/Zm00001eb343680/Zm00001eb282360/Zm00001eb260420/Zm00001eb278980/Zm00001eb049040/Zm00001eb383860/Zm00001eb077290/Zm00001eb430720/Zm00001eb050270/Zm00001eb341630/Zm00001eb064230…
BP	GO:0009620	response to fungus	0.1174 (81/690)	0.0852 (2405/28228)	4.74375e-09	3.88988e-06	81	Zm00001eb334680/Zm00001eb272090/Zm00001eb337550/Zm00001eb164410/Zm00001eb089740/Zm00001eb164940/Zm00001eb346860/Zm00001eb376570/Zm00001eb032600/Zm00001eb334160/Zm00001eb357960/Zm00001eb407700/Zm00001eb197300/Zm00001eb322880/Zm00001eb155160/Zm00001eb170520/Zm00001eb410040/Zm00001eb032560/Zm00001eb277860/Zm00001eb384660/Zm00001eb283200/Zm00001eb002100/Zm00001eb419500	Zm00001eb100800/Zm00001eb125120/Zm00001eb375440/Zm00001eb298190/Zm00001eb331410/Zm00001eb103540/Zm00001eb376130/Zm00001eb073550/Zm00001eb395130/Zm00001eb379490/Zm00001eb049040/Zm00001eb064230/Zm00001eb057820/Zm00001eb111590/Zm00001eb250560/Zm00001eb330730/Zm00001eb012850/Zm00001eb389680/Zm00001eb369970/Zm00001eb269420/Zm00001eb250540/Zm00001eb260420/Zm00001eb290350/Zm00001eb077290/Zm00001eb077310…
BP	GO:0009611	response to wounding	0.1638 (113/690)	0.1408 (3974/28228)	3.95515e-08	2.9189e-05	113	Zm00001eb150950/Zm00001eb334680/Zm00001eb220390/Zm00001eb212930/Zm00001eb272090/Zm00001eb385070/Zm00001eb402410/Zm00001eb341220/Zm00001eb089740/Zm00001eb164940/Zm00001eb346860/Zm00001eb121190/Zm00001eb376570/Zm00001eb298620/Zm00001eb334160/Zm00001eb407700/Zm00001eb113920/Zm00001eb014500/Zm00001eb421950/Zm00001eb197300/Zm00001eb356840/Zm00001eb268320/Zm00001eb341580/Zm00001eb155160/Zm00001eb162210…	Zm00001eb324070/Zm00001eb100800/Zm00001eb284130/Zm00001eb331410/Zm00001eb415720/Zm00001eb103540/Zm00001eb376130/Zm00001eb073550/Zm00001eb379490/Zm00001eb395130/Zm00001eb049040/Zm00001eb057820/Zm00001eb064230/Zm00001eb250560/Zm00001eb097050/Zm00001eb204660/Zm00001eb012850/Zm00001eb289290/Zm00001eb389680/Zm00001eb243200/Zm00001eb269420/Zm00001eb283120/Zm00001eb250540/Zm00001eb260420/Zm00001eb353580…
BP	GO:0042742	defense response to bacterium	0.1928 (133/690)	0.1794 (5065/28228)	1.94935e-07	0.000130784	133	Zm00001eb174970/Zm00001eb334680/Zm00001eb220390/Zm00001eb272090/Zm00001eb260610/Zm00001eb058060/Zm00001eb337550/Zm00001eb145570/Zm00001eb385070/Zm00001eb298220/Zm00001eb058050/Zm00001eb089740/Zm00001eb338260/Zm00001eb164940/Zm00001eb346860/Zm00001eb376570/Zm00001eb167720/Zm00001eb096980/Zm00001eb357960/Zm00001eb407700/Zm00001eb421950/Zm00001eb197780/Zm00001eb070280/Zm00001eb197300/Zm00001eb322880…	Zm00001eb324070/Zm00001eb100800/Zm00001eb125120/Zm00001eb298190/Zm00001eb331410/Zm00001eb103540/Zm00001eb322070/Zm00001eb376130/Zm00001eb073550/Zm00001eb104020/Zm00001eb395130/Zm00001eb049040/Zm00001eb383860/Zm00001eb064230/Zm00001eb057820/Zm00001eb250560/Zm00001eb405330/Zm00001eb097050/Zm00001eb384070/Zm00001eb204660/Zm00001eb326060/Zm00001eb012850/Zm00001eb289290/Zm00001eb389680/Zm00001eb369970…
BP	GO:0009733	response to auxin	0.1217 (84/690)	0.0984 (2779/28228)	2.83798e-07	0.000174536	84	Zm00001eb150950/Zm00001eb107800/Zm00001eb220390/Zm00001eb212930/Zm00001eb058060/Zm00001eb337550/Zm00001eb385070/Zm00001eb058050/Zm00001eb121190/Zm00001eb295830/Zm00001eb340790/Zm00001eb227640/Zm00001eb334160/Zm00001eb357960/Zm00001eb180060/Zm00001eb113920/Zm00001eb078700/Zm00001eb322880/Zm00001eb021600/Zm00001eb043700/Zm00001eb214670/Zm00001eb197040/Zm00001eb278470/Zm00001eb433330/Zm00001eb201770…	Zm00001eb324070/Zm00001eb100800/Zm00001eb298190/Zm00001eb294390/Zm00001eb125050/Zm00001eb376590/Zm00001eb073550/Zm00001eb336550/Zm00001eb104020/Zm00001eb395130/Zm00001eb314900/Zm00001eb071250/Zm00001eb341630/Zm00001eb057820/Zm00001eb384070/Zm00001eb204660/Zm00001eb243200/Zm00001eb269420/Zm00001eb250540/Zm00001eb247720/Zm00001eb206280/Zm00001eb290350/Zm00001eb055830/Zm00001eb318600/Zm00001eb074290…
CC	GO:0000325	plant-type vacuole	0.2029 (140/690)	0.1932 (5454/28228)	3.11353e-07	0.000176753	140	Zm00001eb150950/Zm00001eb214880/Zm00001eb272090/Zm00001eb260610/Zm00001eb198860/Zm00001eb155940/Zm00001eb209630/Zm00001eb149240/Zm00001eb002790/Zm00001eb402410/Zm00001eb151980/Zm00001eb164410/Zm00001eb323400/Zm00001eb298220/Zm00001eb341220/Zm00001eb089740/Zm00001eb200570/Zm00001eb346860/Zm00001eb121190/Zm00001eb376570/Zm00001eb032600/Zm00001eb018870/Zm00001eb096980/Zm00001eb070860/Zm00001eb206420…	Zm00001eb375440/Zm00001eb415720/Zm00001eb376130/Zm00001eb125050/Zm00001eb322070/Zm00001eb217170/Zm00001eb343680/Zm00001eb104020/Zm00001eb395130/Zm00001eb049040/Zm00001eb383860/Zm00001eb057820/Zm00001eb064230/Zm00001eb097050/Zm00001eb204660/Zm00001eb215180/Zm00001eb289290/Zm00001eb250780/Zm00001eb327000/Zm00001eb404280/Zm00001eb260420/Zm00001eb146460/Zm00001eb360810/Zm00001eb278070/Zm00001eb290350…
BP	GO:0009723	response to ethylene	0.0986 (68/690)	0.0761 (2148/28228)	9.43901e-07	0.000497571	68	Zm00001eb167720/Zm00001eb227640/Zm00001eb212930/Zm00001eb334160/Zm00001eb357960/Zm00001eb180060/Zm00001eb014500/Zm00001eb419500/Zm00001eb167710/Zm00001eb356840/Zm00001eb164410/Zm00001eb174070/Zm00001eb322880/Zm00001eb032560/Zm00001eb341580/Zm00001eb089740/Zm00001eb277860/Zm00001eb386390/Zm00001eb200570/Zm00001eb278470/Zm00001eb295830/Zm00001eb433330/Zm00001eb376570/Zm00001eb032600/Zm00001eb162210…	Zm00001eb278090/Zm00001eb077330/Zm00001eb324070/Zm00001eb100800/Zm00001eb012850/Zm00001eb389680/Zm00001eb294390/Zm00001eb087920/Zm00001eb103540/Zm00001eb376130/Zm00001eb376590/Zm00001eb243200/Zm00001eb073550/Zm00001eb269420/Zm00001eb265200/Zm00001eb147030/Zm00001eb164470/Zm00001eb282360/Zm00001eb368640/Zm00001eb250540/Zm00001eb247720/Zm00001eb260420/Zm00001eb434550/Zm00001eb395130/Zm00001eb049040…
BP	GO:0006066	alcohol metabolic process	0.0188 (13/690)	0.0052 (148/28228)	1.92772e-06	0.000948439	13	Zm00001eb305490/Zm00001eb227640/Zm00001eb174070/Zm00001eb380260/Zm00001eb234730/Zm00001eb100180/Zm00001eb174190/Zm00001eb160830/Zm00001eb180060	Zm00001eb376590/Zm00001eb071250/Zm00001eb425700/Zm00001eb165790
BP	GO:0071456	cellular response to hypoxia	0.1478 (102/690)	0.1341 (3786/28228)	2.73097e-06	0.00125966	102	Zm00001eb011930/Zm00001eb260610/Zm00001eb058060/Zm00001eb337550/Zm00001eb002790/Zm00001eb298220/Zm00001eb058050/Zm00001eb089740/Zm00001eb121190/Zm00001eb295830/Zm00001eb334160/Zm00001eb105870/Zm00001eb113920/Zm00001eb196320/Zm00001eb222560/Zm00001eb150450/Zm00001eb155160/Zm00001eb280790/Zm00001eb247000/Zm00001eb068210/Zm00001eb221090/Zm00001eb201770/Zm00001eb215010/Zm00001eb195210/Zm00001eb074370…	Zm00001eb100800/Zm00001eb125120/Zm00001eb298190/Zm00001eb375440/Zm00001eb415720/Zm00001eb103540/Zm00001eb073550/Zm00001eb395130/Zm00001eb272350/Zm00001eb314900/Zm00001eb383860/Zm00001eb341630/Zm00001eb057820/Zm00001eb250560/Zm00001eb097050/Zm00001eb384070/Zm00001eb204660/Zm00001eb125030/Zm00001eb400880/Zm00001eb012850/Zm00001eb389680/Zm00001eb418920/Zm00001eb337690/Zm00001eb154000/Zm00001eb269420…
BP	GO:0030245	cellulose catabolic process	0.0159 (11/690)	0.0039 (109/28228)	3.08163e-06	0.00131901	11	Zm00001eb353970/Zm00001eb007740/Zm00001eb285520/Zm00001eb214880/Zm00001eb165130/Zm00001eb208980/Zm00001eb165090/Zm00001eb214870	Zm00001eb215310/Zm00001eb371630/Zm00001eb253980
BP	GO:0009641	shade avoidance	0.0275 (19/690)	0.0113 (318/28228)	3.35138e-06	0.00131901	19	Zm00001eb107800/Zm00001eb220390/Zm00001eb212930/Zm00001eb058060/Zm00001eb390170/Zm00001eb043700/Zm00001eb385070/Zm00001eb240910/Zm00001eb222660/Zm00001eb058050/Zm00001eb386390/Zm00001eb278470/Zm00001eb216410/Zm00001eb201770	Zm00001eb006700/Zm00001eb100220/Zm00001eb055830/Zm00001eb401450/Zm00001eb184110
CC	GO:0005773	vacuole	0.1275 (88/690)	0.1113 (3141/28228)	3.39582e-06	0.00131901	88	Zm00001eb334680/Zm00001eb214880/Zm00001eb272090/Zm00001eb260610/Zm00001eb309330/Zm00001eb385070/Zm00001eb402410/Zm00001eb164410/Zm00001eb323400/Zm00001eb298220/Zm00001eb341220/Zm00001eb089740/Zm00001eb200570/Zm00001eb346860/Zm00001eb376570/Zm00001eb032600/Zm00001eb167720/Zm00001eb096980/Zm00001eb407700/Zm00001eb421950/Zm00001eb197300/Zm00001eb356840/Zm00001eb222560/Zm00001eb341580/Zm00001eb214870…	Zm00001eb154450/Zm00001eb298190/Zm00001eb415720/Zm00001eb376130/Zm00001eb018690/Zm00001eb104020/Zm00001eb231470/Zm00001eb383860/Zm00001eb064230/Zm00001eb012850/Zm00001eb289290/Zm00001eb369970/Zm00001eb260420/Zm00001eb146460/Zm00001eb077290/Zm00001eb077310/Zm00001eb208210/Zm00001eb340430/Zm00001eb169440/Zm00001eb157350/Zm00001eb331820/Zm00001eb348950/Zm00001eb282360/Zm00001eb405150/Zm00001eb313460…
BP	GO:0009877	nodulation	0.0609 (42/690)	0.0407 (1148/28228)	4.69486e-06	0.00173241	42	Zm00001eb260610/Zm00001eb195210/Zm00001eb280790/Zm00001eb145570/Zm00001eb423780/Zm00001eb068210/Zm00001eb298220/Zm00001eb222560/Zm00001eb089740/Zm00001eb277860/Zm00001eb155160/Zm00001eb008170/Zm00001eb376570	Zm00001eb326060/Zm00001eb077330/Zm00001eb100800/Zm00001eb213280/Zm00001eb012850/Zm00001eb376130/Zm00001eb217170/Zm00001eb331820/Zm00001eb073550/Zm00001eb269420/Zm00001eb265200/Zm00001eb348950/Zm00001eb282360/Zm00001eb178990/Zm00001eb260420/Zm00001eb010210/Zm00001eb049040/Zm00001eb383860/Zm00001eb077290/Zm00001eb432460/Zm00001eb050270/Zm00001eb037530/Zm00001eb064230/Zm00001eb065120/Zm00001eb077310…
BP	GO:0002229	defense response to oomycetes	0.0580 (40/690)	0.0389 (1099/28228)	8.9864e-06	0.00315808	40	Zm00001eb283200/Zm00001eb334680/Zm00001eb111000/Zm00001eb357960/Zm00001eb337550/Zm00001eb419500/Zm00001eb197300/Zm00001eb322880/Zm00001eb089740/Zm00001eb400930/Zm00001eb164940/Zm00001eb384660	Zm00001eb278090/Zm00001eb405770/Zm00001eb265290/Zm00001eb125120/Zm00001eb298190/Zm00001eb012850/Zm00001eb369970/Zm00001eb087920/Zm00001eb103540/Zm00001eb410260/Zm00001eb192730/Zm00001eb247830/Zm00001eb282360/Zm00001eb368640/Zm00001eb405150/Zm00001eb121910/Zm00001eb260420/Zm00001eb434550/Zm00001eb146460/Zm00001eb395130/Zm00001eb079790/Zm00001eb360810/Zm00001eb030730/Zm00001eb283750/Zm00001eb057820…
BP	GO:0009617	response to bacterium	0.1174 (81/690)	0.1031 (2911/28228)	1.15691e-05	0.00388092	81	Zm00001eb272090/Zm00001eb155940/Zm00001eb058060/Zm00001eb337550/Zm00001eb164410/Zm00001eb174070/Zm00001eb323400/Zm00001eb058050/Zm00001eb089740/Zm00001eb346860/Zm00001eb347660/Zm00001eb032600/Zm00001eb298620/Zm00001eb357960/Zm00001eb180060/Zm00001eb113920/Zm00001eb421950/Zm00001eb322880/Zm00001eb341580/Zm00001eb155160/Zm00001eb286760/Zm00001eb141500/Zm00001eb068580/Zm00001eb032560/Zm00001eb285520…	Zm00001eb324070/Zm00001eb298190/Zm00001eb100800/Zm00001eb375440/Zm00001eb125120/Zm00001eb103540/Zm00001eb125050/Zm00001eb217170/Zm00001eb376590/Zm00001eb073550/Zm00001eb395130/Zm00001eb057820/Zm00001eb250560/Zm00001eb097050/Zm00001eb400880/Zm00001eb389680/Zm00001eb243200/Zm00001eb269420/Zm00001eb250540/Zm00001eb260420/Zm00001eb055590/Zm00001eb290350/Zm00001eb077290/Zm00001eb077310/Zm00001eb318600…
BP	GO:0009820	alkaloid metabolic process	0.0493 (34/690)	0.0313 (883/28228)	1.37518e-05	0.00435755	34	Zm00001eb234730/Zm00001eb227640/Zm00001eb220390/Zm00001eb320780/Zm00001eb155940/Zm00001eb180060/Zm00001eb058060/Zm00001eb337550/Zm00001eb043700/Zm00001eb090820/Zm00001eb211960/Zm00001eb385070/Zm00001eb174070/Zm00001eb240910/Zm00001eb041120/Zm00001eb222660/Zm00001eb058050/Zm00001eb392050/Zm00001eb277860/Zm00001eb376570/Zm00001eb347660	Zm00001eb298190/Zm00001eb169440/Zm00001eb415720/Zm00001eb165790/Zm00001eb376130/Zm00001eb376590/Zm00001eb247830/Zm00001eb100220/Zm00001eb079790/Zm00001eb071250/Zm00001eb425700/Zm00001eb064230/Zm00001eb427300
BP	GO:0009615	response to virus	0.0507 (35/690)	0.0327 (923/28228)	1.41709e-05	0.00435755	35	Zm00001eb011930/Zm00001eb167720/Zm00001eb107800/Zm00001eb111000/Zm00001eb235070/Zm00001eb272090/Zm00001eb165130/Zm00001eb334160/Zm00001eb165090/Zm00001eb149240/Zm00001eb167710/Zm00001eb164410/Zm00001eb032560/Zm00001eb268320/Zm00001eb336280/Zm00001eb346860/Zm00001eb032600/Zm00001eb167690	Zm00001eb231420/Zm00001eb077330/Zm00001eb006700/Zm00001eb375440/Zm00001eb125030/Zm00001eb265200/Zm00001eb291060/Zm00001eb147030/Zm00001eb389500/Zm00001eb077290/Zm00001eb348340/Zm00001eb030730/Zm00001eb077310/Zm00001eb032310/Zm00001eb354950/Zm00001eb401450/Zm00001eb288900
MF	GO:0020037	heme binding	0.0449 (31/690)	0.0274 (774/28228)	1.56067e-05	0.00449646	31	Zm00001eb244110/Zm00001eb220390/Zm00001eb260610/Zm00001eb058060/Zm00001eb195210/Zm00001eb299960/Zm00001eb280790/Zm00001eb043700/Zm00001eb209630/Zm00001eb070280/Zm00001eb367650/Zm00001eb385070/Zm00001eb402410/Zm00001eb379240/Zm00001eb068210/Zm00001eb298220/Zm00001eb222560/Zm00001eb240910/Zm00001eb222660/Zm00001eb058050/Zm00001eb268320/Zm00001eb341220/Zm00001eb347660	Zm00001eb354150/Zm00001eb144930/Zm00001eb348950/Zm00001eb100220/Zm00001eb314900/Zm00001eb383860/Zm00001eb147510/Zm00001eb340430
BP	GO:0015850	organic hydroxy compound transport	0.0130 (9/690)	0.0030 (85/28228)	1.64837e-05	0.00449646	9	Zm00001eb402410/Zm00001eb384250/Zm00001eb322880/Zm00001eb384660/Zm00001eb419500/Zm00001eb357960/Zm00001eb341220	Zm00001eb087920/Zm00001eb434550
BP	GO:0042538	hyperosmotic salinity response	0.0507 (35/690)	0.0330 (931/28228)	1.69676e-05	0.00449646	35	Zm00001eb334160/Zm00001eb260610/Zm00001eb195210/Zm00001eb280790/Zm00001eb113920/Zm00001eb247000/Zm00001eb068210/Zm00001eb298220/Zm00001eb222560/Zm00001eb277860/Zm00001eb376570/Zm00001eb201770	Zm00001eb284130/Zm00001eb289290/Zm00001eb253980/Zm00001eb376130/Zm00001eb157350/Zm00001eb348950/Zm00001eb147030/Zm00001eb164470/Zm00001eb148570/Zm00001eb371630/Zm00001eb379070/Zm00001eb415630/Zm00001eb049040/Zm00001eb383860/Zm00001eb215310/Zm00001eb300240/Zm00001eb348340/Zm00001eb055830/Zm00001eb065120/Zm00001eb164500/Zm00001eb275290/Zm00001eb340430/Zm00001eb288900
BP	GO:0009258	10-formyltetrahydrofolate catabolic process	0.0058 (4/690)	0.0004 (10/28228)	1.70597e-05	0.00449646	4	Zm00001eb160830/Zm00001eb380260/Zm00001eb196200/Zm00001eb100180
BP	GO:0002239	response to oomycetes	0.0362 (25/690)	0.0202 (569/28228)	2.33614e-05	0.00591542	25	Zm00001eb283200/Zm00001eb357960/Zm00001eb337550/Zm00001eb419500/Zm00001eb002790/Zm00001eb423780/Zm00001eb322880/Zm00001eb164940/Zm00001eb384660	Zm00001eb405770/Zm00001eb298190/Zm00001eb012850/Zm00001eb087920/Zm00001eb103540/Zm00001eb247830/Zm00001eb327000/Zm00001eb282360/Zm00001eb260420/Zm00001eb434550/Zm00001eb079790/Zm00001eb044020/Zm00001eb050270/Zm00001eb030730/Zm00001eb318600/Zm00001eb393070
BP	GO:0097275	intracellular ammonium homeostasis	0.0159 (11/690)	0.0048 (135/28228)	2.40464e-05	0.00591542	11	Zm00001eb089740	Zm00001eb077310/Zm00001eb354950/Zm00001eb077330/Zm00001eb265200/Zm00001eb282360/Zm00001eb077290/Zm00001eb012850/Zm00001eb030730/Zm00001eb260420/Zm00001eb103540
CC	GO:0070505	pollen coat	0.0203 (14/690)	0.0077 (216/28228)	2.65053e-05	0.00630997	14	Zm00001eb164410/Zm00001eb277860/Zm00001eb322880/Zm00001eb384660/Zm00001eb032560/Zm00001eb376570/Zm00001eb032600/Zm00001eb419500/Zm00001eb357960	Zm00001eb049040/Zm00001eb065120/Zm00001eb064230/Zm00001eb087920/Zm00001eb434550
BP	GO:0009826	unidimensional cell growth	0.0826 (57/690)	0.0670 (1892/28228)	3.24041e-05	0.0074732	57	Zm00001eb018870/Zm00001eb107800/Zm00001eb212930/Zm00001eb260610/Zm00001eb155940/Zm00001eb195210/Zm00001eb337550/Zm00001eb280790/Zm00001eb170520/Zm00001eb145570/Zm00001eb394120/Zm00001eb309330/Zm00001eb237600/Zm00001eb068210/Zm00001eb298220/Zm00001eb221090/Zm00001eb222560/Zm00001eb039040/Zm00001eb089740/Zm00001eb419530/Zm00001eb155160/Zm00001eb278470/Zm00001eb078300	Zm00001eb023100/Zm00001eb326060/Zm00001eb077330/Zm00001eb298190/Zm00001eb006700/Zm00001eb375440/Zm00001eb012850/Zm00001eb389680/Zm00001eb294390/Zm00001eb253980/Zm00001eb103540/Zm00001eb348950/Zm00001eb247830/Zm00001eb265200/Zm00001eb282360/Zm00001eb133900/Zm00001eb371630/Zm00001eb260420/Zm00001eb079790/Zm00001eb314900/Zm00001eb083940/Zm00001eb360810/Zm00001eb383860/Zm00001eb077290/Zm00001eb215310…
BP	GO:0002238	response to molecule of fungal origin	0.0580 (40/690)	0.0414 (1170/28228)	3.70214e-05	0.00827934	40	Zm00001eb283200/Zm00001eb357960/Zm00001eb337550/Zm00001eb043700/Zm00001eb170520/Zm00001eb419500/Zm00001eb385070/Zm00001eb074370/Zm00001eb322880/Zm00001eb222660/Zm00001eb164940/Zm00001eb200570/Zm00001eb384660	Zm00001eb278090/Zm00001eb405770/Zm00001eb298190/Zm00001eb012850/Zm00001eb087920/Zm00001eb103540/Zm00001eb154000/Zm00001eb346450/Zm00001eb247830/Zm00001eb282360/Zm00001eb368640/Zm00001eb121910/Zm00001eb100220/Zm00001eb260420/Zm00001eb434550/Zm00001eb395130/Zm00001eb057350/Zm00001eb079790/Zm00001eb314900/Zm00001eb044020/Zm00001eb340160/Zm00001eb290350/Zm00001eb030730/Zm00001eb283750/Zm00001eb057820…
BP	GO:0009699	phenylpropanoid biosynthetic process	0.0362 (25/690)	0.0209 (591/28228)	4.33726e-05	0.00930094	25	Zm00001eb234730/Zm00001eb220390/Zm00001eb070860/Zm00001eb298620/Zm00001eb058060/Zm00001eb180060/Zm00001eb337550/Zm00001eb043700/Zm00001eb014500/Zm00001eb090820/Zm00001eb385070/Zm00001eb211960/Zm00001eb380260/Zm00001eb240910/Zm00001eb041120/Zm00001eb222660/Zm00001eb058050/Zm00001eb433330/Zm00001eb160830	Zm00001eb298190/Zm00001eb376590/Zm00001eb247830/Zm00001eb100220/Zm00001eb079790/Zm00001eb071250
BP	GO:0009809	lignin biosynthetic process	0.0478 (33/690)	0.0317 (896/28228)	4.41102e-05	0.00930094	33	Zm00001eb234730/Zm00001eb227640/Zm00001eb220390/Zm00001eb298620/Zm00001eb165130/Zm00001eb260610/Zm00001eb165090/Zm00001eb180060/Zm00001eb058060/Zm00001eb195210/Zm00001eb280790/Zm00001eb043700/Zm00001eb149240/Zm00001eb211960/Zm00001eb385070/Zm00001eb074370/Zm00001eb174070/Zm00001eb068210/Zm00001eb298220/Zm00001eb222560/Zm00001eb240910/Zm00001eb041120/Zm00001eb058050/Zm00001eb285520	Zm00001eb324070/Zm00001eb154000/Zm00001eb376590/Zm00001eb348950/Zm00001eb291060/Zm00001eb100220/Zm00001eb383860/Zm00001eb071250/Zm00001eb340430
BP	GO:0140723	patulin biosynthetic process	0.0101 (7/690)	0.0020 (56/28228)	4.93177e-05	0.0101101	7	Zm00001eb234730/Zm00001eb322880/Zm00001eb419500/Zm00001eb357960/Zm00001eb384660	Zm00001eb169440/Zm00001eb415720
BP	GO:0046677	response to antibiotic	0.0290 (20/690)	0.0152 (429/28228)	6.78783e-05	0.013539	20	Zm00001eb357960/Zm00001eb335970/Zm00001eb113920/Zm00001eb384250/Zm00001eb214670/Zm00001eb419500/Zm00001eb402410/Zm00001eb097200/Zm00001eb322880/Zm00001eb392050/Zm00001eb341220/Zm00001eb201770/Zm00001eb384660	Zm00001eb169440/Zm00001eb415720/Zm00001eb087920/Zm00001eb192730/Zm00001eb434550/Zm00001eb057350/Zm00001eb184870
BP	GO:0072593	reactive oxygen species metabolic process	0.0319 (22/690)	0.0179 (504/28228)	7.85971e-05	0.0152644	22	Zm00001eb328730/Zm00001eb260610/Zm00001eb195210/Zm00001eb280790/Zm00001eb196320/Zm00001eb197300/Zm00001eb068210/Zm00001eb298220/Zm00001eb222560/Zm00001eb268320/Zm00001eb348530/Zm00001eb100180	Zm00001eb265290/Zm00001eb279710/Zm00001eb369970/Zm00001eb335880/Zm00001eb243200/Zm00001eb348950/Zm00001eb383860/Zm00001eb030730/Zm00001eb207430/Zm00001eb340430
BP	GO:0002758	innate immune response-activating signaling pathway	0.0275 (19/690)	0.0142 (402/28228)	8.57315e-05	0.016223	19	Zm00001eb283200/Zm00001eb002100/Zm00001eb164940	Zm00001eb104230/Zm00001eb278090/Zm00001eb405770/Zm00001eb075600/Zm00001eb368640/Zm00001eb121910/Zm00001eb336550/Zm00001eb206280/Zm00001eb395130/Zm00001eb044020/Zm00001eb290350/Zm00001eb283750/Zm00001eb057820/Zm00001eb080130/Zm00001eb318600/Zm00001eb059520
MF	GO:0004467	long-chain fatty acid-CoA ligase activity	0.0130 (9/690)	0.0038 (107/28228)	0.000102736	0.0189548	9	Zm00001eb153400/Zm00001eb227640/Zm00001eb014500/Zm00001eb158030/Zm00001eb298620/Zm00001eb180060	Zm00001eb376590/Zm00001eb191000/Zm00001eb071250
MF	GO:0015434	ABC-type cadmium transporter activity	0.0101 (7/690)	0.0022 (63/28228)	0.00010604	0.0190872	7	Zm00001eb402410/Zm00001eb322880/Zm00001eb384660/Zm00001eb419500/Zm00001eb357960/Zm00001eb341220	Zm00001eb434550
MF	GO:0008559	ABC-type xenobiotic transporter activity	0.0145 (10/690)	0.0047 (134/28228)	0.000117396	0.0206282	10	Zm00001eb402410/Zm00001eb384250/Zm00001eb214670/Zm00001eb322880/Zm00001eb384660/Zm00001eb419500/Zm00001eb357960/Zm00001eb341220	Zm00001eb087920/Zm00001eb434550
BP	GO:0009718	anthocyanin-containing compound biosynthetic process	0.0406 (28/690)	0.0265 (747/28228)	0.000124141	0.021157	28	Zm00001eb227640/Zm00001eb220390/Zm00001eb212930/Zm00001eb334160/Zm00001eb058060/Zm00001eb180060/Zm00001eb337550/Zm00001eb043700/Zm00001eb141060/Zm00001eb196560/Zm00001eb211960/Zm00001eb385070/Zm00001eb074370/Zm00001eb174070/Zm00001eb240910/Zm00001eb041120/Zm00001eb058050/Zm00001eb021600/Zm00001eb285520	Zm00001eb284130/Zm00001eb154000/Zm00001eb376590/Zm00001eb147030/Zm00001eb100220/Zm00001eb071250/Zm00001eb348340/Zm00001eb055830/Zm00001eb288900
BP	GO:0009684	indoleacetic acid biosynthetic process	0.0145 (10/690)	0.0048 (136/28228)	0.000132729	0.021157	10	Zm00001eb043700/Zm00001eb113920/Zm00001eb220390/Zm00001eb240910/Zm00001eb222660/Zm00001eb058050/Zm00001eb201770/Zm00001eb058060/Zm00001eb385070	Zm00001eb100220
BP	GO:0042344	indole glucosinolate catabolic process	0.0145 (10/690)	0.0048 (136/28228)	0.000132729	0.021157	10	Zm00001eb338260/Zm00001eb141060/Zm00001eb285520/Zm00001eb322880/Zm00001eb384660/Zm00001eb419500/Zm00001eb357960/Zm00001eb021600	Zm00001eb087920/Zm00001eb434550
CC	GO:0005886	plasma membrane	0.3884 (268/690)	0.4665 (13168/28228)	0.000134579	0.021157	268	Zm00001eb011930/Zm00001eb150950/Zm00001eb108510/Zm00001eb334680/Zm00001eb220390/Zm00001eb214880/Zm00001eb272090/Zm00001eb165130/Zm00001eb260610/Zm00001eb198860/Zm00001eb058060/Zm00001eb299960/Zm00001eb078300/Zm00001eb145570/Zm00001eb149240/Zm00001eb309330/Zm00001eb002790/Zm00001eb385070/Zm00001eb402410/Zm00001eb058980/Zm00001eb409700/Zm00001eb151980/Zm00001eb323400/Zm00001eb298220/Zm00001eb392050…	Zm00001eb100800/Zm00001eb375440/Zm00001eb298190/Zm00001eb331410/Zm00001eb415720/Zm00001eb103540/Zm00001eb125050/Zm00001eb217170/Zm00001eb376130/Zm00001eb073550/Zm00001eb086700/Zm00001eb343680/Zm00001eb018690/Zm00001eb389500/Zm00001eb104020/Zm00001eb314900/Zm00001eb049040/Zm00001eb231470/Zm00001eb383860/Zm00001eb131630/Zm00001eb341630/Zm00001eb064230/Zm00001eb111590/Zm00001eb250560/Zm00001eb405330…
BP	GO:0010114	response to red light	0.0464 (32/690)	0.0322 (910/28228)	0.00013474	0.021157	32	Zm00001eb066480/Zm00001eb220390/Zm00001eb212930/Zm00001eb334160/Zm00001eb058060/Zm00001eb337550/Zm00001eb043700/Zm00001eb385070/Zm00001eb237600/Zm00001eb240910/Zm00001eb222660/Zm00001eb058050/Zm00001eb419530/Zm00001eb278470/Zm00001eb340790/Zm00001eb216410	Zm00001eb298190/Zm00001eb294390/Zm00001eb247830/Zm00001eb147030/Zm00001eb288900/Zm00001eb100220/Zm00001eb353580/Zm00001eb079790/Zm00001eb314900/Zm00001eb300240/Zm00001eb348340/Zm00001eb342240/Zm00001eb055830/Zm00001eb184870/Zm00001eb301590/Zm00001eb184110
BP	GO:0009651	response to salt stress	0.1594 (110/690)	0.1618 (4567/28228)	0.000139041	0.0213776	110	Zm00001eb174970/Zm00001eb011930/Zm00001eb107800/Zm00001eb165130/Zm00001eb260610/Zm00001eb145570/Zm00001eb149240/Zm00001eb402410/Zm00001eb164410/Zm00001eb298220/Zm00001eb341220/Zm00001eb346860/Zm00001eb347660/Zm00001eb032600/Zm00001eb070860/Zm00001eb334160/Zm00001eb165090/Zm00001eb357960/Zm00001eb421950/Zm00001eb322880/Zm00001eb222560/Zm00001eb021600/Zm00001eb160830/Zm00001eb325650/Zm00001eb280790…	Zm00001eb324070/Zm00001eb100800/Zm00001eb284130/Zm00001eb298190/Zm00001eb331410/Zm00001eb415720/Zm00001eb217170/Zm00001eb073550/Zm00001eb343680/Zm00001eb104020/Zm00001eb395130/Zm00001eb383860/Zm00001eb057820/Zm00001eb250560/Zm00001eb125030/Zm00001eb326060/Zm00001eb354150/Zm00001eb337690/Zm00001eb154000/Zm00001eb269420/Zm00001eb327000/Zm00001eb250540/Zm00001eb360810/Zm00001eb290350/Zm00001eb077290…
CC	GO:0043680	filiform apparatus	0.0159 (11/690)	0.0058 (165/28228)	0.000148846	0.022418	11	Zm00001eb089740	Zm00001eb077310/Zm00001eb354950/Zm00001eb077330/Zm00001eb265200/Zm00001eb282360/Zm00001eb077290/Zm00001eb012850/Zm00001eb389680/Zm00001eb260420/Zm00001eb103540
BP	GO:0009607	response to biotic stimulus	0.0188 (13/690)	0.0079 (224/28228)	0.000155659	0.0226886	13	Zm00001eb286760/Zm00001eb141060/Zm00001eb164410/Zm00001eb323400/Zm00001eb272090/Zm00001eb346860/Zm00001eb410040/Zm00001eb141500/Zm00001eb032560/Zm00001eb032600/Zm00001eb341580/Zm00001eb021600	Zm00001eb002250
BP	GO:0046104	thymidine metabolic process	0.0101 (7/690)	0.0024 (67/28228)	0.000157079	0.0226886	7	Zm00001eb146250/Zm00001eb322880/Zm00001eb384660/Zm00001eb419500/Zm00001eb357960	Zm00001eb087920/Zm00001eb434550
BP	GO:0080147	root hair cell development	0.0319 (22/690)	0.0188 (531/28228)	0.000165442	0.0226886	22	Zm00001eb212930/Zm00001eb357960/Zm00001eb419500/Zm00001eb322880/Zm00001eb089740/Zm00001eb278470/Zm00001eb384660	Zm00001eb077330/Zm00001eb099920/Zm00001eb012850/Zm00001eb294390/Zm00001eb087920/Zm00001eb103540/Zm00001eb265200/Zm00001eb282360/Zm00001eb260420/Zm00001eb434550/Zm00001eb077290/Zm00001eb030730/Zm00001eb055830/Zm00001eb077310/Zm00001eb354950
BP	GO:0048527	lateral root development	0.0522 (36/690)	0.0385 (1086/28228)	0.000166302	0.0226886	36	Zm00001eb107800/Zm00001eb334160/Zm00001eb141060/Zm00001eb145570/Zm00001eb214670/Zm00001eb021600/Zm00001eb386390/Zm00001eb295830/Zm00001eb340790	Zm00001eb278090/Zm00001eb326060/Zm00001eb077330/Zm00001eb006700/Zm00001eb375440/Zm00001eb289290/Zm00001eb243200/Zm00001eb265200/Zm00001eb147030/Zm00001eb239380/Zm00001eb368640/Zm00001eb313460/Zm00001eb247720/Zm00001eb260420/Zm00001eb178990/Zm00001eb010210/Zm00001eb395130/Zm00001eb290350/Zm00001eb077290/Zm00001eb348340/Zm00001eb030730/Zm00001eb057820/Zm00001eb077310/Zm00001eb354950/Zm00001eb384070…
BP	GO:0010483	pollen tube reception	0.0174 (12/690)	0.0069 (196/28228)	0.000168546	0.0226886	12	Zm00001eb089740	Zm00001eb077310/Zm00001eb354950/Zm00001eb002250/Zm00001eb077330/Zm00001eb265200/Zm00001eb282360/Zm00001eb077290/Zm00001eb012850/Zm00001eb389680/Zm00001eb260420/Zm00001eb103540
BP	GO:0016114	terpenoid biosynthetic process	0.0377 (26/690)	0.0242 (683/28228)	0.000169089	0.0226886	26	Zm00001eb220390/Zm00001eb298620/Zm00001eb058060/Zm00001eb150630/Zm00001eb337550/Zm00001eb299960/Zm00001eb142480/Zm00001eb043700/Zm00001eb385070/Zm00001eb211960/Zm00001eb074370/Zm00001eb240910/Zm00001eb041120/Zm00001eb222660/Zm00001eb058050/Zm00001eb021200/Zm00001eb126690/Zm00001eb305490/Zm00001eb158030	Zm00001eb169440/Zm00001eb415720/Zm00001eb154000/Zm00001eb100220/Zm00001eb314900/Zm00001eb425700/Zm00001eb427300
BP	GO:0042631	cellular response to water deprivation	0.0478 (33/690)	0.0343 (967/28228)	0.000184073	0.0242582	33	Zm00001eb066480/Zm00001eb357960/Zm00001eb141060/Zm00001eb145570/Zm00001eb419500/Zm00001eb074370/Zm00001eb221090/Zm00001eb322880/Zm00001eb392050/Zm00001eb021600/Zm00001eb384660	Zm00001eb077330/Zm00001eb375440/Zm00001eb012850/Zm00001eb087920/Zm00001eb154000/Zm00001eb346450/Zm00001eb073550/Zm00001eb148570/Zm00001eb282360/Zm00001eb250540/Zm00001eb050260/Zm00001eb178990/Zm00001eb434550/Zm00001eb010210/Zm00001eb340160/Zm00001eb077290/Zm00001eb030730/Zm00001eb037530/Zm00001eb077310/Zm00001eb250560/Zm00001eb275290/Zm00001eb244640
MF	GO:0033721	aldehyde dehydrogenase (NADP+) activity	0.0101 (7/690)	0.0025 (70/28228)	0.000207115	0.026816	7	Zm00001eb160830/Zm00001eb380260/Zm00001eb100180/Zm00001eb041120/Zm00001eb211960	Zm00001eb427300/Zm00001eb425700
MF	GO:0001758	retinal dehydrogenase activity	0.0101 (7/690)	0.0025 (71/28228)	0.000226392	0.0287824	7	Zm00001eb160830/Zm00001eb305490/Zm00001eb380260/Zm00001eb100180/Zm00001eb347660	Zm00001eb425700/Zm00001eb165790
CC	GO:0005576	extracellular region	0.2029 (140/690)	0.2189 (6180/28228)	0.000230104	0.0287824	140	Zm00001eb011930/Zm00001eb150950/Zm00001eb108510/Zm00001eb334680/Zm00001eb214880/Zm00001eb272090/Zm00001eb165130/Zm00001eb260610/Zm00001eb198860/Zm00001eb149240/Zm00001eb002790/Zm00001eb402410/Zm00001eb164410/Zm00001eb323400/Zm00001eb298220/Zm00001eb341220/Zm00001eb346860/Zm00001eb376570/Zm00001eb032600/Zm00001eb347660/Zm00001eb167720/Zm00001eb215320/Zm00001eb096980/Zm00001eb268650/Zm00001eb206420…	Zm00001eb298190/Zm00001eb415720/Zm00001eb376130/Zm00001eb125050/Zm00001eb343680/Zm00001eb018690/Zm00001eb379490/Zm00001eb049040/Zm00001eb383860/Zm00001eb341630/Zm00001eb064230/Zm00001eb204660/Zm00001eb418460/Zm00001eb016920/Zm00001eb012850/Zm00001eb418920/Zm00001eb369970/Zm00001eb371630/Zm00001eb164960/Zm00001eb360810/Zm00001eb171060/Zm00001eb055590/Zm00001eb319820/Zm00001eb208210/Zm00001eb074290…
BP	GO:0080110	sporopollenin biosynthetic process	0.0174 (12/690)	0.0072 (204/28228)	0.000244061	0.0300118	12	Zm00001eb043700/Zm00001eb014500/Zm00001eb220390/Zm00001eb298620/Zm00001eb041120/Zm00001eb058050/Zm00001eb058060/Zm00001eb211960	Zm00001eb087920/Zm00001eb191000/Zm00001eb100220/Zm00001eb434550
BP	GO:0010208	pollen wall assembly	0.0217 (15/690)	0.0106 (299/28228)	0.000248065	0.0300118	15	Zm00001eb043700/Zm00001eb145570/Zm00001eb220390/Zm00001eb322880/Zm00001eb002100/Zm00001eb384660/Zm00001eb295830/Zm00001eb058050/Zm00001eb419500/Zm00001eb357960/Zm00001eb058060	Zm00001eb087920/Zm00001eb247720/Zm00001eb100220/Zm00001eb434550
MF	GO:0016717	oxidoreductase activity, acting on paired donors, with oxidation of a pair of donors resulting in the reduction of molecular oxygen to two molecules of water	0.0130 (9/690)	0.0043 (121/28228)	0.000261805	0.0307984	9	Zm00001eb043700/Zm00001eb409700/Zm00001eb220390/Zm00001eb240910/Zm00001eb058050/Zm00001eb347660/Zm00001eb058060/Zm00001eb385070	Zm00001eb100220
BP	GO:0106150	zearalenone biosynthetic process	0.0087 (6/690)	0.0018 (52/28228)	0.000268753	0.0307984	6	Zm00001eb322880/Zm00001eb419500/Zm00001eb357960/Zm00001eb384660	Zm00001eb169440/Zm00001eb415720
MF	GO:0016155	formyltetrahydrofolate dehydrogenase activity	0.0043 (3/690)	0.0003 (8/28228)	0.000269563	0.0307984	3	Zm00001eb160830/Zm00001eb380260/Zm00001eb100180
BP	GO:0002237	response to molecule of bacterial origin	0.0739 (51/690)	0.0629 (1775/28228)	0.000271259	0.0307984	51	Zm00001eb334680/Zm00001eb334160/Zm00001eb068580/Zm00001eb357960/Zm00001eb407700/Zm00001eb170520/Zm00001eb145570/Zm00001eb214670/Zm00001eb419500/Zm00001eb197300/Zm00001eb060480/Zm00001eb322880/Zm00001eb197040/Zm00001eb089740/Zm00001eb155160/Zm00001eb147220/Zm00001eb384660	Zm00001eb278090/Zm00001eb326060/Zm00001eb265290/Zm00001eb324070/Zm00001eb125120/Zm00001eb012850/Zm00001eb389680/Zm00001eb369970/Zm00001eb087920/Zm00001eb103540/Zm00001eb410260/Zm00001eb192730/Zm00001eb265200/Zm00001eb147030/Zm00001eb282360/Zm00001eb368640/Zm00001eb405150/Zm00001eb121910/Zm00001eb178990/Zm00001eb260420/Zm00001eb434550/Zm00001eb010210/Zm00001eb395130/Zm00001eb360810/Zm00001eb290350…
MF	GO:0008106	alcohol dehydrogenase (NADP+) activity	0.0130 (9/690)	0.0044 (123/28228)	0.000295878	0.0330846	9	Zm00001eb142480/Zm00001eb234730/Zm00001eb305490/Zm00001eb041120/Zm00001eb347660/Zm00001eb174190/Zm00001eb211960	Zm00001eb427300/Zm00001eb425700
BP	GO:0009698	phenylpropanoid metabolic process	0.0261 (18/690)	0.0145 (408/28228)	0.000302843	0.0332681	18	Zm00001eb074370/Zm00001eb138290/Zm00001eb227640/Zm00001eb174070/Zm00001eb014500/Zm00001eb158030/Zm00001eb298620/Zm00001eb240910/Zm00001eb149240/Zm00001eb165130/Zm00001eb165090/Zm00001eb201770/Zm00001eb180060	Zm00001eb154000/Zm00001eb376590/Zm00001eb291060/Zm00001eb191000/Zm00001eb071250
CC	GO:0009505	plant-type cell wall	0.1246 (86/690)	0.1224 (3454/28228)	0.000308376	0.0332681	86	Zm00001eb150950/Zm00001eb108510/Zm00001eb214880/Zm00001eb165130/Zm00001eb260610/Zm00001eb149240/Zm00001eb309330/Zm00001eb002790/Zm00001eb323400/Zm00001eb298220/Zm00001eb376570/Zm00001eb096980/Zm00001eb268650/Zm00001eb165090/Zm00001eb105870/Zm00001eb078700/Zm00001eb237600/Zm00001eb356840/Zm00001eb007740/Zm00001eb078300/Zm00001eb222560/Zm00001eb223570/Zm00001eb214870/Zm00001eb301380/Zm00001eb162210…	Zm00001eb023100/Zm00001eb324070/Zm00001eb298190/Zm00001eb375440/Zm00001eb415720/Zm00001eb376130/Zm00001eb086700/Zm00001eb343680/Zm00001eb383860/Zm00001eb341630/Zm00001eb064230/Zm00001eb204660/Zm00001eb012850/Zm00001eb327000/Zm00001eb371630/Zm00001eb055590/Zm00001eb077290/Zm00001eb077310/Zm00001eb025630/Zm00001eb074290/Zm00001eb393070/Zm00001eb340430/Zm00001eb169440/Zm00001eb348950/Zm00001eb291060…
MF	GO:0004364	glutathione transferase activity	0.0145 (10/690)	0.0053 (151/28228)	0.000311043	0.0332681	10	Zm00001eb141060/Zm00001eb283200/Zm00001eb363840/Zm00001eb121190/Zm00001eb153420/Zm00001eb002790/Zm00001eb021600	Zm00001eb219470/Zm00001eb295860/Zm00001eb044620
BP	GO:0097264	self proteolysis	0.0101 (7/690)	0.0027 (75/28228)	0.000318467	0.0335755	7	Zm00001eb256970/Zm00001eb150950/Zm00001eb356840/Zm00001eb162210/Zm00001eb335970/Zm00001eb150910	Zm00001eb074290
MF	GO:0042910	xenobiotic transmembrane transporter activity	0.0188 (13/690)	0.0086 (242/28228)	0.000330332	0.034336	13	Zm00001eb402410/Zm00001eb400930/Zm00001eb384250/Zm00001eb214670/Zm00001eb322880/Zm00001eb384660/Zm00001eb419500/Zm00001eb357960/Zm00001eb341220/Zm00001eb325650	Zm00001eb434550/Zm00001eb087920/Zm00001eb146460
BP	GO:0044347	cell wall polysaccharide catabolic process	0.0145 (10/690)	0.0054 (153/28228)	0.00034553	0.0349414	10	Zm00001eb280790/Zm00001eb353970/Zm00001eb298220/Zm00001eb068210/Zm00001eb222560/Zm00001eb260610/Zm00001eb195210	Zm00001eb348950/Zm00001eb383860/Zm00001eb340430
BP	GO:1901946	miltiradiene biosynthetic process	0.0101 (7/690)	0.0027 (76/28228)	0.000345627	0.0349414	7	Zm00001eb043700/Zm00001eb220390/Zm00001eb240910/Zm00001eb058050/Zm00001eb058060/Zm00001eb021200/Zm00001eb385070
BP	GO:0019483	beta-alanine biosynthetic process	0.0072 (5/690)	0.0013 (36/28228)	0.000366461	0.036547	5	Zm00001eb380260/Zm00001eb100180/Zm00001eb070860/Zm00001eb150370/Zm00001eb160830
BP	GO:0098739	import across plasma membrane	0.0087 (6/690)	0.0020 (56/28228)	0.000404406	0.0394343	6	Zm00001eb322880/Zm00001eb384660/Zm00001eb419500/Zm00001eb357960	Zm00001eb087920/Zm00001eb434550
BP	GO:0009409	response to cold	0.1609 (111/690)	0.1682 (4747/28228)	0.000407428	0.0394343	111	Zm00001eb212930/Zm00001eb260610/Zm00001eb198860/Zm00001eb002790/Zm00001eb409700/Zm00001eb323400/Zm00001eb298220/Zm00001eb089740/Zm00001eb347660/Zm00001eb334160/Zm00001eb357960/Zm00001eb407700/Zm00001eb142480/Zm00001eb197300/Zm00001eb322880/Zm00001eb222560/Zm00001eb021600/Zm00001eb155160/Zm00001eb281930/Zm00001eb286760/Zm00001eb123700/Zm00001eb111000/Zm00001eb141500/Zm00001eb325650/Zm00001eb280790…	Zm00001eb324070/Zm00001eb100800/Zm00001eb331410/Zm00001eb294390/Zm00001eb103540/Zm00001eb125050/Zm00001eb217170/Zm00001eb073550/Zm00001eb164470/Zm00001eb104020/Zm00001eb395130/Zm00001eb383860/Zm00001eb341630/Zm00001eb057820/Zm00001eb250560/Zm00001eb016920/Zm00001eb012850/Zm00001eb389680/Zm00001eb369970/Zm00001eb229600/Zm00001eb269420/Zm00001eb283120/Zm00001eb250540/Zm00001eb260420/Zm00001eb360810…
BP	GO:0009741	response to brassinosteroid	0.0507 (35/690)	0.0389 (1098/28228)	0.000420511	0.0394343	35	Zm00001eb227640/Zm00001eb212930/Zm00001eb334160/Zm00001eb180060/Zm00001eb390170/Zm00001eb333870/Zm00001eb089740/Zm00001eb155160/Zm00001eb278470/Zm00001eb295830	Zm00001eb077330/Zm00001eb276960/Zm00001eb012850/Zm00001eb389680/Zm00001eb103540/Zm00001eb229600/Zm00001eb376590/Zm00001eb265200/Zm00001eb147030/Zm00001eb282360/Zm00001eb133900/Zm00001eb288900/Zm00001eb247720/Zm00001eb260420/Zm00001eb314900/Zm00001eb077290/Zm00001eb071250/Zm00001eb348340/Zm00001eb342240/Zm00001eb030730/Zm00001eb341630/Zm00001eb189880/Zm00001eb077310/Zm00001eb354950/Zm00001eb184110
MF	GO:0140359	ABC-type transporter activity	0.0145 (10/690)	0.0056 (157/28228)	0.000424115	0.0394343	10	Zm00001eb402410/Zm00001eb384250/Zm00001eb214670/Zm00001eb322880/Zm00001eb384660/Zm00001eb419500/Zm00001eb357960/Zm00001eb341220	Zm00001eb087920/Zm00001eb434550
BP	GO:0009086	methionine biosynthetic process	0.0116 (8/690)	0.0036 (103/28228)	0.000426722	0.0394343	8	Zm00001eb299960/Zm00001eb440700/Zm00001eb166390/Zm00001eb113920/Zm00001eb379240/Zm00001eb392050/Zm00001eb423250/Zm00001eb201770
BP	GO:0098542	defense response to other organism	0.0507 (35/690)	0.0389 (1099/28228)	0.000427472	0.0394343	35	Zm00001eb283200/Zm00001eb334160/Zm00001eb145570/Zm00001eb341580/Zm00001eb197040/Zm00001eb277860/Zm00001eb164940/Zm00001eb147220/Zm00001eb376570	Zm00001eb405770/Zm00001eb326060/Zm00001eb265290/Zm00001eb125120/Zm00001eb375440/Zm00001eb376130/Zm00001eb410260/Zm00001eb346450/Zm00001eb192730/Zm00001eb147030/Zm00001eb405150/Zm00001eb050260/Zm00001eb178990/Zm00001eb146460/Zm00001eb010210/Zm00001eb049040/Zm00001eb044020/Zm00001eb340160/Zm00001eb348340/Zm00001eb064230/Zm00001eb137530/Zm00001eb065120/Zm00001eb318600/Zm00001eb244640/Zm00001eb232400…
MF	GO:0030248	cellulose binding	0.0101 (7/690)	0.0028 (79/28228)	0.000438405	0.039465	7	Zm00001eb237600/Zm00001eb419530/Zm00001eb353970/Zm00001eb007740	Zm00001eb215310/Zm00001eb371630/Zm00001eb253980
BP	GO:0009682	induced systemic resistance	0.0304 (21/690)	0.0188 (532/28228)	0.0004385	0.039465	21	Zm00001eb150950/Zm00001eb220390/Zm00001eb058060/Zm00001eb043700/Zm00001eb385070/Zm00001eb240910/Zm00001eb222660/Zm00001eb058050/Zm00001eb256970/Zm00001eb285520/Zm00001eb150910	Zm00001eb278090/Zm00001eb324070/Zm00001eb023570/Zm00001eb368640/Zm00001eb100220/Zm00001eb395130/Zm00001eb290350/Zm00001eb430720/Zm00001eb057820/Zm00001eb074290
BP	GO:1990748	cellular detoxification	0.0174 (12/690)	0.0078 (219/28228)	0.000464243	0.0412785	12	Zm00001eb015860/Zm00001eb221090/Zm00001eb322880/Zm00001eb335970/Zm00001eb384660/Zm00001eb419500/Zm00001eb198860/Zm00001eb357960/Zm00001eb347660	Zm00001eb044620/Zm00001eb087920/Zm00001eb434550
BP	GO:0051553	flavone biosynthetic process	0.0101 (7/690)	0.0028 (80/28228)	0.0004734	0.04129	7	Zm00001eb043700/Zm00001eb220390/Zm00001eb240910/Zm00001eb058050/Zm00001eb058060/Zm00001eb385070	Zm00001eb100220
MF	GO:0016491	oxidoreductase activity	0.0609 (42/690)	0.0500 (1412/28228)	0.000479008	0.04129	42	Zm00001eb234730/Zm00001eb165130/Zm00001eb165090/Zm00001eb180060/Zm00001eb337550/Zm00001eb299960/Zm00001eb142480/Zm00001eb151510/Zm00001eb141060/Zm00001eb113920/Zm00001eb014500/Zm00001eb149240/Zm00001eb070280/Zm00001eb211960/Zm00001eb402410/Zm00001eb409700/Zm00001eb071890/Zm00001eb379240/Zm00001eb174070/Zm00001eb363840/Zm00001eb041120/Zm00001eb222660/Zm00001eb341220/Zm00001eb174190/Zm00001eb305490…	Zm00001eb298190/Zm00001eb169440/Zm00001eb415720/Zm00001eb165790/Zm00001eb376590/Zm00001eb247830/Zm00001eb291060/Zm00001eb079790/Zm00001eb314900/Zm00001eb071250/Zm00001eb342240/Zm00001eb425700/Zm00001eb289360/Zm00001eb427300
BP	GO:0051791	medium-chain fatty acid metabolic process	0.0087 (6/690)	0.0021 (58/28228)	0.000489705	0.04129	6	Zm00001eb043700/Zm00001eb220390/Zm00001eb058050/Zm00001eb058060	Zm00001eb379490/Zm00001eb100220
BP	GO:1901140	p-coumaryl alcohol transport	0.0087 (6/690)	0.0021 (58/28228)	0.000489705	0.04129	6	Zm00001eb322880/Zm00001eb384660/Zm00001eb419500/Zm00001eb357960	Zm00001eb087920/Zm00001eb434550
MF	GO:0009044	xylan 1,4-beta-xylosidase activity	0.0145 (10/690)	0.0057 (160/28228)	0.000492347	0.04129	10	Zm00001eb280790/Zm00001eb298220/Zm00001eb214880/Zm00001eb208980/Zm00001eb260610/Zm00001eb195210/Zm00001eb214870	Zm00001eb348950/Zm00001eb383860/Zm00001eb340430
MF	GO:0047804	cysteine-S-conjugate beta-lyase activity	0.0058 (4/690)	0.0008 (22/28228)	0.000504015	0.0417936	4	Zm00001eb113920/Zm00001eb201770/Zm00001eb392050/Zm00001eb121190
BP	GO:0002221	pattern recognition receptor signaling pathway	0.0449 (31/690)	0.0335 (947/28228)	0.00057643	0.0462664	31	Zm00001eb334680/Zm00001eb260610/Zm00001eb195210/Zm00001eb407700/Zm00001eb280790/Zm00001eb197300/Zm00001eb147260/Zm00001eb068210/Zm00001eb298220/Zm00001eb222560/Zm00001eb089740/Zm00001eb155160	Zm00001eb265290/Zm00001eb077330/Zm00001eb012850/Zm00001eb389680/Zm00001eb369970/Zm00001eb103540/Zm00001eb192730/Zm00001eb265200/Zm00001eb348950/Zm00001eb282360/Zm00001eb405150/Zm00001eb383860/Zm00001eb077290/Zm00001eb030730/Zm00001eb077310/Zm00001eb354950/Zm00001eb207430/Zm00001eb338170/Zm00001eb340430
BP	GO:0080001	mucilage extrusion from seed coat	0.0246 (17/690)	0.0140 (395/28228)	0.000583209	0.0462664	17	Zm00001eb256970/Zm00001eb280790/Zm00001eb150950/Zm00001eb068210/Zm00001eb298220/Zm00001eb222560/Zm00001eb150910/Zm00001eb260610/Zm00001eb195210	Zm00001eb229600/Zm00001eb345840/Zm00001eb348950/Zm00001eb383860/Zm00001eb400380/Zm00001eb074290/Zm00001eb418920/Zm00001eb340430
MF	GO:1901474	azole transmembrane transporter activity	0.0058 (4/690)	0.0008 (23/28228)	0.000601839	0.0462664	4	Zm00001eb419500/Zm00001eb357960/Zm00001eb384660/Zm00001eb322880
MF	GO:1903875	corticosterone binding	0.0058 (4/690)	0.0008 (23/28228)	0.000601839	0.0462664	4	Zm00001eb419500/Zm00001eb357960/Zm00001eb384660/Zm00001eb322880
BP	GO:0015903	fluconazole transport	0.0058 (4/690)	0.0008 (23/28228)	0.000601839	0.0462664	4	Zm00001eb419500/Zm00001eb357960/Zm00001eb384660/Zm00001eb322880
MF	GO:0015244	fluconazole transmembrane transporter activity	0.0058 (4/690)	0.0008 (23/28228)	0.000601839	0.0462664	4	Zm00001eb419500/Zm00001eb357960/Zm00001eb384660/Zm00001eb322880
MF	GO:0044604	ABC-type phytochelatin transporter activity	0.0058 (4/690)	0.0008 (23/28228)	0.000601839	0.0462664	4	Zm00001eb402410/Zm00001eb384250/Zm00001eb341220/Zm00001eb338260
MF	GO:0102170	5-epi-aristolochene-1,3-dihydroxylase activity	0.0116 (8/690)	0.0039 (109/28228)	0.00062332	0.0474237	8	Zm00001eb043700/Zm00001eb220390/Zm00001eb240910/Zm00001eb222660/Zm00001eb058050/Zm00001eb058060/Zm00001eb385070	Zm00001eb100220
BP	GO:0009269	response to desiccation	0.0188 (13/690)	0.0092 (260/28228)	0.000650104	0.0485922	13	Zm00001eb280790/Zm00001eb066480/Zm00001eb100180/Zm00001eb298220/Zm00001eb068210/Zm00001eb222560/Zm00001eb260610/Zm00001eb195210	Zm00001eb348950/Zm00001eb383860/Zm00001eb284130/Zm00001eb055830/Zm00001eb340430
BP	GO:1901430	positive regulation of syringal lignin biosynthetic process	0.0130 (9/690)	0.0049 (137/28228)	0.000651846	0.0485922	9	Zm00001eb280790/Zm00001eb298220/Zm00001eb068210/Zm00001eb222560/Zm00001eb260610/Zm00001eb195210	Zm00001eb348950/Zm00001eb383860/Zm00001eb340430
MF	GO:0015562	efflux transmembrane transporter activity	0.0174 (12/690)	0.0081 (228/28228)	0.000663384	0.0489578	12	Zm00001eb402410/Zm00001eb384250/Zm00001eb214670/Zm00001eb008170/Zm00001eb322880/Zm00001eb384660/Zm00001eb419500/Zm00001eb357960/Zm00001eb341220	Zm00001eb087920/Zm00001eb434550/Zm00001eb146460
note: These ontology terms were determined under the threshold p-value <= 0.01 and p-adjust <=0.05

## Sheet: Table S6
Table S6. Primers used in this study.
Primer Name	Primer Sequences (5'-3')
For subcellular localization
EXPA3-1300infusion-F	cggggatcctctagagtcgacATGAAAGCCGCAACTGGCTCATCGTC
EXPA3-1300infusion-R	gcccttgctcaccatgtcgacAGAGAACTGCTGCGAGGTCGCAAACG
pCAMBIA1300-ZmEXPA3-F	CTGCCGACAGTGGTCCCAAAGA
pCAMBIA1300-ZmEXPA3-R	AGTTGACGCCCCAGTTCC
For qRT-PCR
ZmEXPA3-F	TGCCCGTCAACTACCAAAGG
ZmEXPA3-R	GCCGACATTGGAGATGAGCA
ZmTubulin-F	CACTGATGTTGCTGTCCTGC
ZmTubulin-R	CGCTGTTGGTGATTTCGG
ZmEXPA12-F	TGGGAGAAGATCGGCGTCTA
ZmEXPA12-R	GCTTGAAGTACCTGTTGCCG
ZmEXPA22-F	CTATGGAGGCGCTGATGCG
ZmEXPA22-R	GCAGGCGATCTTGTAGCACT
ZmAPX3-F	CCAATCCTCTCTTACGCCGA
ZmAPX3-R	TTAGTGGCATCAGGAAGGCG
ZmPX20-F	TCCACTTCCACGACTGCTTC
ZmPX20-R	GCCTCCTTGATGTCGTCGAT
ZmPX42-F	ACCAGGAGCTCTTCAATGGC
ZmPX42-R	TTCCTAATCTGCCCACCGGA
ZmPX72-F	CCTCGTGCAGGTGTCCTTAG
ZmPX72-R	CCTTCATGAGGGCGTCGTAG
